# Supplementary material for: Bacteriophage titering by optical density means: KOTE assays
Source: Open Life Sci. 2025 Dec 30;20(1):20251209. doi: 10.1515/biol-2025-1209 (PMC13011615; doi:10.1515/biol-2025-1209)
Supplement: Supplementary file 2 — Supplementary Material [file j_biol-2025-1209_suppl_002.xlsx]

## Sheet: Sheet1
Figure 1 microtiter plate reader data. Bold columns constitute the data used to generate the figure.
		Biological repeat 1:			Biologial repeat 2:
min	hours	T4	T4	T4	T4	T4	T4	CR63	CR63	CR63	CR63	CR63	CR63
0	0	0.052	0.049	0.053	0.057	0.049	0.059	0.054	0.051	0.059	0.05	0.052	0.054
4	0.0666667	0.052667	0.051667	0.055667	0.059667	0.051667	0.060667	0.056667	0.053667	0.061667	0.050667	0.054667	0.055667
8	0.133333	0.052667	0.050667	0.054667	0.059667	0.051667	0.060667	0.055667	0.052667	0.061667	0.050667	0.052667	0.053667
12	0.2	0.052333	0.050333	0.054333	0.060333	0.051333	0.060333	0.056333	0.053333	0.060333	0.049333	0.052333	0.053333
16	0.266667	0.052	0.051	0.055	0.06	0.051	0.06	0.056	0.052	0.061	0.05	0.052	0.054
20	0.333333	0.053667	0.051667	0.055667	0.060667	0.051667	0.060667	0.056667	0.053667	0.061667	0.050667	0.052667	0.054667
24	0.4	0.053667	0.052667	0.056667	0.060667	0.052667	0.061667	0.057667	0.053667	0.062667	0.051667	0.053667	0.056667
28	0.466667	0.055	0.054	0.058	0.062	0.053	0.063	0.058	0.055	0.063	0.053	0.055	0.057
32	0.533333	0.055	0.054	0.058	0.062	0.054	0.063	0.059	0.056	0.063	0.053	0.055	0.057
36	0.6	0.056333	0.055333	0.059333	0.062333	0.055333	0.064333	0.059333	0.056333	0.064333	0.054333	0.056333	0.058333
40	0.666667	0.058667	0.056667	0.060667	0.064667	0.056667	0.064667	0.061667	0.057667	0.065667	0.055667	0.057667	0.059667
44	0.733333	0.059333	0.058333	0.062333	0.065333	0.057333	0.066333	0.062333	0.059333	0.067333	0.056333	0.059333	0.060333
48	0.8	0.060333	0.060333	0.064333	0.067333	0.059333	0.068333	0.064333	0.061333	0.069333	0.058333	0.060333	0.062333
52	0.866667	0.062667	0.061667	0.065667	0.068667	0.060667	0.069667	0.065667	0.062667	0.070667	0.059667	0.061667	0.064667
56	0.933333	0.063	0.063	0.067	0.071	0.063	0.073	0.068	0.064	0.074	0.062	0.064	0.067
60	1	0.064667	0.063667	0.066667	0.071667	0.065667	0.073667	0.070667	0.067667	0.075667	0.064667	0.066667	0.068667
64	1.06667	0.063333	0.063333	0.068333	0.073333	0.066333	0.075333	0.073333	0.069333	0.078333	0.066333	0.069333	0.072333
68	1.13333	0.064333	0.063333	0.068333	0.075333	0.067333	0.076333	0.075333	0.071333	0.080333	0.069333	0.071333	0.074333
72	1.2	0.066	0.065	0.07	0.077	0.07	0.079	0.078	0.075	0.083	0.072	0.074	0.076
76	1.26667	0.066	0.066	0.071	0.078	0.071	0.08	0.081	0.077	0.086	0.074	0.076	0.078
80	1.33333	0.067	0.067	0.072	0.079	0.071	0.079	0.082	0.079	0.087	0.076	0.078	0.081
84	1.4	0.069	0.069	0.073	0.079	0.072	0.079	0.085	0.082	0.09	0.079	0.081	0.083
88	1.46667	0.069667	0.070667	0.074667	0.079667	0.072667	0.079667	0.087667	0.084667	0.093667	0.081667	0.082667	0.085667
92	1.53333	0.071	0.072	0.077	0.08	0.073	0.082	0.091	0.088	0.096	0.084	0.086	0.089
96	1.6	0.072333	0.073333	0.078333	0.081333	0.075333	0.083333	0.093333	0.090333	0.098333	0.086333	0.090333	0.091333
100	1.66667	0.074	0.075	0.079	0.083	0.077	0.085	0.097	0.094	0.102	0.09	0.092	0.095
104	1.73333	0.075667	0.076667	0.081667	0.084667	0.078667	0.087667	0.099667	0.096667	0.104667	0.092667	0.095667	0.097667
108	1.8	0.076	0.078	0.082	0.087	0.08	0.089	0.102	0.099	0.108	0.095	0.098	0.101
112	1.86667	0.077	0.079	0.084	0.088	0.082	0.091	0.105	0.102	0.111	0.098	0.101	0.104
116	1.93333	0.079333	0.080333	0.084333	0.089333	0.083333	0.091333	0.107333	0.103333	0.113333	0.100333	0.104333	0.106333
120	2	0.08	0.082	0.086	0.092	0.086	0.094	0.111	0.107	0.116	0.105	0.108	0.111
124	2.06667	0.081333	0.082333	0.086333	0.093333	0.087333	0.095333	0.114333	0.110333	0.120333	0.108333	0.111333	0.113333
128	2.13333	0.082333	0.084333	0.088333	0.095333	0.089333	0.096333	0.117333	0.113333	0.123333	0.111333	0.114333	0.116333
132	2.2	0.083333	0.085333	0.089333	0.096333	0.090333	0.098333	0.121333	0.116333	0.126333	0.114333	0.117333	0.119333
136	2.26667	0.084	0.086	0.09	0.098	0.092	0.099	0.124	0.12	0.129	0.118	0.121	0.122
140	2.33333	0.085	0.086	0.091	0.1	0.093	0.101	0.127	0.122	0.133	0.122	0.124	0.126
144	2.4	0.085333	0.087333	0.091333	0.101333	0.095333	0.102333	0.131333	0.126333	0.136333	0.125333	0.128333	0.130333
148	2.46667	0.085667	0.087667	0.091667	0.102667	0.096667	0.103667	0.134667	0.128667	0.139667	0.128667	0.131667	0.132667
152	2.53333	0.087333	0.088333	0.092333	0.104333	0.097333	0.104333	0.138333	0.132333	0.143333	0.132333	0.135333	0.136333
156	2.6	0.086667	0.088667	0.092667	0.104667	0.098667	0.105667	0.141667	0.134667	0.145667	0.135667	0.137667	0.139667
160	2.66667	0.088333	0.089333	0.093333	0.105333	0.099333	0.108333	0.144333	0.138333	0.149333	0.138333	0.141333	0.142333
164	2.73333	0.088333	0.089333	0.093333	0.107333	0.101333	0.109333	0.147333	0.141333	0.153333	0.141333	0.144333	0.145333
168	2.8	0.087333	0.088333	0.091333	0.107333	0.101333	0.109333	0.149333	0.143333	0.155333	0.143333	0.146333	0.147333
172	2.86667	0.088333	0.088333	0.091333	0.109333	0.102333	0.111333	0.153333	0.146333	0.158333	0.146333	0.149333	0.149333
176	2.93333	0.086333	0.086333	0.089333	0.108333	0.102333	0.110333	0.155333	0.148333	0.160333	0.149333	0.152333	0.151333
180	3	0.086333	0.086333	0.088333	0.110333	0.104333	0.112333	0.158333	0.151333	0.163333	0.152333	0.156333	0.155333
184	3.06667	0.085333	0.084333	0.086333	0.111333	0.104333	0.113333	0.161333	0.155333	0.166333	0.155333	0.158333	0.157333
188	3.13333	0.083	0.082	0.083	0.111	0.103	0.113	0.163	0.156	0.168	0.156	0.16	0.158
192	3.2	0.082333	0.080333	0.081333	0.112333	0.104333	0.114333	0.167333	0.159333	0.170333	0.159333	0.163333	0.161333
196	3.26667	0.079	0.078	0.078	0.112	0.103	0.113	0.169	0.161	0.173	0.161	0.165	0.162
200	3.33333	0.076	0.075	0.074	0.112	0.101	0.113	0.171	0.163	0.175	0.164	0.167	0.164
204	3.4	0.072667	0.072667	0.069667	0.110667	0.097667	0.111667	0.173667	0.165667	0.176667	0.165667	0.168667	0.165667
208	3.46667	0.068333	0.069333	0.065333	0.109333	0.094333	0.110333	0.176333	0.167333	0.179333	0.167333	0.171333	0.166333
212	3.53333	0.063333	0.066333	0.061333	0.107333	0.089333	0.109333	0.178333	0.170333	0.181333	0.169333	0.173333	0.167333
216	3.6	0.060333	0.062333	0.057333	0.105333	0.085333	0.107333	0.181333	0.172333	0.183333	0.171333	0.175333	0.168333
220	3.66667	0.055667	0.057667	0.055667	0.103667	0.079667	0.104667	0.181667	0.172667	0.184667	0.172667	0.176667	0.169667
224	3.73333	0.055	0.055	0.054	0.101	0.075	0.103	0.184	0.175	0.186	0.175	0.178	0.17
228	3.8	0.053333	0.052333	0.053333	0.098333	0.070333	0.100333	0.184333	0.175333	0.187333	0.175333	0.178333	0.170333
232	3.86667	0.052667	0.050667	0.052667	0.094667	0.066667	0.098667	0.185667	0.176667	0.187667	0.175667	0.180667	0.170667
236	3.93333	0.054	0.051	0.053	0.094	0.063	0.096	0.187	0.178	0.189	0.178	0.18	0.171
240	4	0.054	0.05	0.053	0.091	0.061	0.095	0.188	0.178	0.19	0.179	0.181	0.171
244	4.06667	0.054	0.051	0.053	0.089	0.058	0.093	0.188	0.179	0.19	0.179	0.181	0.172
248	4.13333	0.053667	0.050667	0.052667	0.087667	0.055667	0.090667	0.188667	0.179667	0.190667	0.178667	0.180667	0.171667
252	4.2	0.052333	0.050333	0.052333	0.084333	0.055333	0.087333	0.189333	0.178333	0.190333	0.178333	0.181333	0.171333
256	4.26667	0.053333	0.050333	0.053333	0.082333	0.054333	0.084333	0.189333	0.180333	0.192333	0.179333	0.182333	0.171333
260	4.33333	0.053	0.05	0.053	0.08	0.053	0.08	0.191	0.181	0.193	0.179	0.182	0.172
264	4.4	0.052667	0.049667	0.052667	0.076667	0.051667	0.074667	0.190667	0.181667	0.193667	0.179667	0.181667	0.171667
268	4.46667	0.053333	0.050333	0.053333	0.073333	0.051333	0.070333	0.191333	0.182333	0.194333	0.181333	0.183333	0.172333
272	4.53333	0.052667	0.050667	0.052667	0.068667	0.051667	0.065667	0.192667	0.182667	0.195667	0.181667	0.183667	0.171667
276	4.6	0.053333	0.050333	0.053333	0.066333	0.051333	0.064333	0.194333	0.184333	0.197333	0.184333	0.186333	0.173333
280	4.66667	0.053	0.05	0.053	0.063	0.051	0.063	0.195	0.186	0.199	0.184	0.186	0.175
284	4.73333	0.053667	0.050667	0.052667	0.061667	0.050667	0.062667	0.197667	0.186667	0.199667	0.185667	0.186667	0.174667
288	4.8	0.053333	0.050333	0.053333	0.060333	0.051333	0.062333	0.199333	0.189333	0.202333	0.187333	0.189333	0.176333
292	4.86667	0.053333	0.050333	0.052333	0.060333	0.051333	0.061333	0.200333	0.190333	0.204333	0.188333	0.190333	0.178333
296	4.93333	0.053333	0.050333	0.052333	0.060333	0.051333	0.061333	0.202333	0.192333	0.207333	0.191333	0.193333	0.180333
300	5	0.054	0.051	0.053	0.061	0.052	0.062	0.206	0.195	0.21	0.194	0.196	0.182
304	5.06667	0.052667	0.050667	0.052667	0.059667	0.050667	0.061667	0.207667	0.197667	0.211667	0.195667	0.196667	0.182667
308	5.13333	0.053667	0.050667	0.052667	0.059667	0.051667	0.061667	0.209667	0.199667	0.214667	0.196667	0.199667	0.184667
312	5.2	0.054	0.051	0.053	0.06	0.051	0.062	0.212	0.202	0.217	0.199	0.201	0.186
316	5.26667	0.053333	0.049333	0.052333	0.060333	0.050333	0.061333	0.214333	0.203333	0.218333	0.201333	0.203333	0.189333
320	5.33333	0.054333	0.050333	0.052333	0.060333	0.051333	0.061333	0.217333	0.206333	0.221333	0.204333	0.204333	0.190333
324	5.4	0.053	0.05	0.053	0.06	0.051	0.062	0.218	0.207	0.223	0.205	0.206	0.193
328	5.46667	0.053333	0.050333	0.052333	0.059333	0.050333	0.062333	0.220333	0.209333	0.224333	0.206333	0.208333	0.193333
332	5.53333	0.054	0.051	0.053	0.06	0.051	0.062	0.222	0.211	0.226	0.208	0.209	0.196
336	5.6	0.053333	0.051333	0.053333	0.060333	0.051333	0.062333	0.223333	0.213333	0.228333	0.210333	0.212333	0.196333
340	5.66667	0.052333	0.050333	0.052333	0.059333	0.050333	0.061333	0.224333	0.213333	0.228333	0.210333	0.211333	0.197333
344	5.73333	0.053	0.05	0.052	0.059	0.051	0.062	0.226	0.215	0.23	0.211	0.212	0.198
348	5.8	0.053667	0.050667	0.051667	0.059667	0.050667	0.061667	0.226667	0.215667	0.230667	0.213667	0.213667	0.198667
352	5.86667	0.052333	0.050333	0.051333	0.059333	0.051333	0.061333	0.227333	0.217333	0.231333	0.213333	0.215333	0.199333
356	5.93333	0.053333	0.050333	0.051333	0.060333	0.051333	0.061333	0.229333	0.219333	0.233333	0.215333	0.217333	0.200333
360	6	0.052667	0.049667	0.050667	0.059667	0.051667	0.060667	0.229667	0.219667	0.233667	0.215667	0.217667	0.200667
