# Supplementary material for: Bacteriophage titering by optical density means: KOTE assays
Source: Open Life Sci. 2025 Dec 30;20(1):20251209. doi: 10.1515/biol-2025-1209 (PMC13011615; doi:10.1515/biol-2025-1209)
Supplement: Supplementary file 4 — Supplementary Material [file j_biol-2025-1209_suppl_004.xlsx]

## Sheet: Fig2a-left
Data set from Geng et al. (2024): Much of this spreadsheet is derived directly from that previded as supplementary materials by Geng et al. but with additional calculations and plots provided.
Time (h)	0	0.103222	0.206417	0.309639	0.412861	0.516056	0.619278	0.722472	0.825694	0.928889	1.03211	1.13531	1.23853	1.34175	1.44494	1.54817	1.65136	1.75458	1.85781	1.961	2.06422	2.16742	2.27064	2.37383	2.47706	2.58025	2.68347	2.78669	2.88989	2.99311	3.09631	3.19953	3.30272	3.40594	3.50917	3.61236	3.71558	3.81878	3.922	4.02519	4.12842	4.23164	4.33483	4.43806	4.54125	4.64447	4.74767	4.85089	4.95408
Uninfected	0.0061	0.00676667	0.00786667	0.00923334	0.0108667	0.0125333	0.0156667	0.0183667	0.0223	0.0269667	0.0334	0.0399667	0.0483	0.0586	0.0708	0.0842	0.0976333	0.107133	0.126033	0.148833	0.1752	0.2078	0.239567	0.275533	0.310567	0.346833	0.384633	0.421733	0.443533	0.4779	0.505067	0.528267	0.5468	0.5845	0.609867	0.627133	0.6478	0.6661	0.681767	0.6959	0.710633	0.725467	0.74	0.755	0.769833	0.7825	0.796167	0.808167	0.821767
2.0e+09	0.006	0.00676667	0.00756667	0.00863333	0.0103667	0.0118333	0.0135667	0.0155667	0.0173	0.0186667	0.0191	0.0197667	0.0211	0.0237	0.0276	0.0322	0.0378333	0.0443333	0.0523333	0.0607333	0.069	0.0748	0.0844667	0.0926333	0.0998667	0.105233	0.105933	0.0958333	0.0738333	0.0525	0.0404667	0.0335667	0.0291	0.0257	0.0226667	0.0202333	0.0184	0.0173	0.0166667	0.0163	0.0162333	0.0159667	0.0157	0.0159	0.0158333	0.016	0.0161667	0.0165667	0.0173667
2.0e+08	0.0073	0.00846667	0.00936667	0.0110333	0.0125667	0.0148333	0.0178667	0.0211667	0.0254	0.0299667	0.0361	0.0438667	0.0528	0.0636	0.0764	0.0903	0.0968333	0.112333	0.131033	0.149633	0.1649	0.1789	0.184467	0.173333	0.139067	0.0964333	0.0709333	0.0561333	0.0446333	0.0353	0.0291667	0.0256667	0.024	0.0226	0.0220667	0.0215333	0.0208	0.0205	0.0200667	0.02	0.0199333	0.0197667	0.0197	0.0196	0.0199333	0.02	0.0201667	0.0206667	0.0210667
2.0e+07	0.0054	0.00626667	0.00746667	0.00893333	0.0109667	0.0135333	0.0169667	0.0204667	0.0252	0.0311667	0.0387	0.0480667	0.0589	0.0728	0.0899	0.0957	0.111333	0.134233	0.161033	0.185433	0.2131	0.2455	0.273667	0.296833	0.306767	0.304833	0.304333	0.288833	0.254633	0.1881	0.114567	0.0712667	0.0526	0.0448	0.0417667	0.0405333	0.0398	0.0391	0.0387667	0.0387	0.0384333	0.0382667	0.0382	0.0379	0.0382333	0.0375	0.0378667	0.0379667	0.0382667
2.0e+06	0.0055	0.00626667	0.00726667	0.00853333	0.0105667	0.0125333	0.0152667	0.0189667	0.023	0.0280667	0.0351	0.0433667	0.0528	0.0648	0.0781	0.0942	0.101433	0.118333	0.142333	0.169033	0.1988	0.2388	0.269467	0.312233	0.347767	0.383033	0.413633	0.447933	0.475033	0.4841	0.480267	0.452467	0.3877	0.2828	0.210967	0.158933	0.1203	0.0893	0.0687667	0.059	0.0549333	0.0533667	0.0528	0.0521	0.0515333	0.0511	0.0511667	0.0507667	0.0510667
2.0e+05	0.0051	0.00586667	0.00696667	0.00823333	0.0100667	0.0123333	0.0148667	0.0179667	0.0221	0.0277667	0.034	0.0422667	0.0516	0.0633	0.0767	0.0937	0.100333	0.118033	0.140333	0.167133	0.1972	0.2352	0.271367	0.313933	0.348567	0.382833	0.411733	0.457533	0.491533	0.5153	0.532167	0.543567	0.5562	0.5631	0.561967	0.552633	0.5409	0.5289	0.506867	0.449	0.374333	0.282667	0.2077	0.1494	0.107533	0.0812	0.0707667	0.0687667	0.0680667
2.0e+04	0.0051	0.00616667	0.00716667	0.00843334	0.0102667	0.0125333	0.0156667	0.0186667	0.0229	0.0286667	0.0354	0.0436667	0.0541	0.0662	0.0802	0.096	0.103933	0.121933	0.147133	0.174233	0.2021	0.2402	0.280767	0.320533	0.359967	0.393833	0.423333	0.473633	0.504333	0.5319	0.552967	0.569367	0.6005	0.6207	0.634567	0.647033	0.6595	0.6695	0.674767	0.6755	0.676833	0.653367	0.6213	0.5902	0.563533	0.5323	0.502667	0.435267	0.354467
2.0e+03	0.0057	0.00626667	0.00726667	0.00913333	0.0108667	0.0131333	0.0163667	0.0195667	0.024	0.0291667	0.0371	0.0444667	0.0554	0.0683	0.0838	0.0945	0.105233	0.125633	0.151233	0.178233	0.2085	0.2453	0.277567	0.316033	0.352867	0.385433	0.414333	0.458433	0.489433	0.5171	0.538667	0.559967	0.5891	0.6055	0.622067	0.635833	0.6521	0.6658	0.678267	0.692	0.704033	0.713567	0.7226	0.7337	0.741633	0.746	0.753267	0.757467	0.758567
2.0e+02	0.0061	0.00686667	0.00796667	0.00933334	0.0108667	0.0133333	0.0155667	0.0193667	0.023	0.0284667	0.0339	0.0409667	0.0496	0.0602	0.072	0.0863	0.0993333	0.109933	0.128933	0.152933	0.1808	0.2104	0.254467	0.290633	0.324867	0.367633	0.400833	0.430433	0.460033	0.5003	0.519467	0.539467	0.5647	0.5884	0.616867	0.641333	0.6608	0.6823	0.700067	0.718	0.733333	0.747567	0.7622	0.7763	0.791133	0.8064	0.820767	0.833367	0.842567
2.0e+01	0.0054	0.00646667	0.00746667	0.00783333	0.0106667	0.0119333	0.0150667	0.0181667	0.0219	0.0258667	0.0317	0.0395667	0.0472	0.0579	0.0693	0.0835	0.0964333	0.106133	0.125033	0.147833	0.1749	0.2054	0.243867	0.279633	0.316767	0.358833	0.391933	0.423233	0.452933	0.4898	0.512467	0.534767	0.5578	0.5936	0.615067	0.634433	0.6529	0.6707	0.686967	0.7021	0.717033	0.731667	0.7457	0.7604	0.774233	0.7857	0.802167	0.815967	0.827667
Time (min)	0	6.19333	12.385	18.5783	24.7717	30.9633	37.1567	43.3483	49.5417	55.7333	61.9267	68.1183	74.3117	80.505	86.6967	92.89	99.0817	105.275	111.468	117.66	123.853	130.045	136.238	142.43	148.623	154.815	161.008	167.202	173.393	179.587	185.778	191.972	198.163	204.357	210.55	216.742	222.935	229.127	235.32	241.512	247.705	253.898	260.09	266.283	272.475	278.668	284.86	291.053	297.245
		6.19333	6.19167	6.19333	6.19333	6.19167	6.19333	6.19167	6.19333	6.19167	6.19333	6.19167	6.19333	6.19333	6.19167	6.19333	6.19167	6.19333	6.19333	6.19167	6.19333	6.19167	6.19333	6.19167	6.19333	6.19167	6.19333	6.19333	6.19167	6.19333	6.19167	6.19333	6.19167	6.19333	6.19333	6.19167	6.19333	6.19167	6.19333	6.19167	6.19333	6.19333	6.19167	6.19333	6.19167	6.19333	6.19167	6.19333	6.19167
Time (min)	0	6.19333	12.385	18.5783	24.7717	30.9633	37.1567	43.3483	49.5417	55.7333	61.9267	68.1183	74.3117	80.505	86.6967	92.89	99.0817	105.275	111.468	117.66	123.853	130.045	136.238	142.43	148.623	154.815	161.008	167.202	173.393	179.587	185.778	191.972	198.163	204.357	210.55	216.742	222.935	229.127	235.32	241.512	247.705	253.898	260.09	266.283	272.475	278.668	284.86	291.053	297.245
Time (h)	Time (min)	2000000000	200000000	20000000	2000000	200000	20000	2000	200	20	Uninfected
0	0	0.006	0.0073	0.0054	0.0055	0.0051	0.0051	0.0057	0.0061	0.0054	0.0061
0.103222	6.19333	0.00676667	0.00846667	0.00626667	0.00626667	0.00586667	0.00616667	0.00626667	0.00686667	0.00646667	0.00676667
0.206417	12.385	0.00756667	0.00936667	0.00746667	0.00726667	0.00696667	0.00716667	0.00726667	0.00796667	0.00746667	0.00786667
0.309639	18.5783	0.00863333	0.0110333	0.00893333	0.00853333	0.00823333	0.00843334	0.00913333	0.00933334	0.00783333	0.00923334
0.412861	24.7717	0.0103667	0.0125667	0.0109667	0.0105667	0.0100667	0.0102667	0.0108667	0.0108667	0.0106667	0.0108667
0.516056	30.9633	0.0118333	0.0148333	0.0135333	0.0125333	0.0123333	0.0125333	0.0131333	0.0133333	0.0119333	0.0125333
0.619278	37.1567	0.0135667	0.0178667	0.0169667	0.0152667	0.0148667	0.0156667	0.0163667	0.0155667	0.0150667	0.0156667
0.722472	43.3483	0.0155667	0.0211667	0.0204667	0.0189667	0.0179667	0.0186667	0.0195667	0.0193667	0.0181667	0.0183667
0.825694	49.5417	0.0173	0.0254	0.0252	0.023	0.0221	0.0229	0.024	0.023	0.0219	0.0223
0.928889	55.7333	0.0186667	0.0299667	0.0311667	0.0280667	0.0277667	0.0286667	0.0291667	0.0284667	0.0258667	0.0269667
1.03211	61.9267	0.0191	0.0361	0.0387	0.0351	0.034	0.0354	0.0371	0.0339	0.0317	0.0334
1.13531	68.1183	0.0197667	0.0438667	0.0480667	0.0433667	0.0422667	0.0436667	0.0444667	0.0409667	0.0395667	0.0399667
1.23853	74.3117	0.0211	0.0528	0.0589	0.0528	0.0516	0.0541	0.0554	0.0496	0.0472	0.0483
1.34175	80.505	0.0237	0.0636	0.0728	0.0648	0.0633	0.0662	0.0683	0.0602	0.0579	0.0586
1.44494	86.6967	0.0276	0.0764	0.0899	0.0781	0.0767	0.0802	0.0838	0.072	0.0693	0.0708
1.54817	92.89	0.0322	0.0903	0.0957	0.0942	0.0937	0.096	0.0945	0.0863	0.0835	0.0842
1.65136	99.0817	0.0378333	0.0968333	0.111333	0.101433	0.100333	0.103933	0.105233	0.0993333	0.0964333	0.0976333
1.75458	105.275	0.0443333	0.112333	0.134233	0.118333	0.118033	0.121933	0.125633	0.109933	0.106133	0.107133
1.85781	111.468	0.0523333	0.131033	0.161033	0.142333	0.140333	0.147133	0.151233	0.128933	0.125033	0.126033
1.961	117.66	0.0607333	0.149633	0.185433	0.169033	0.167133	0.174233	0.178233	0.152933	0.147833	0.148833
2.06422	123.853	0.069	0.1649	0.2131	0.1988	0.1972	0.2021	0.2085	0.1808	0.1749	0.1752
2.16742	130.045	0.0748	0.1789	0.2455	0.2388	0.2352	0.2402	0.2453	0.2104	0.2054	0.2078
2.27064	136.238	0.0844667	0.184467	0.273667	0.269467	0.271367	0.280767	0.277567	0.254467	0.243867	0.239567
2.37383	142.43	0.0926333	0.173333	0.296833	0.312233	0.313933	0.320533	0.316033	0.290633	0.279633	0.275533
2.47706	148.623	0.0998667	0.139067	0.306767	0.347767	0.348567	0.359967	0.352867	0.324867	0.316767	0.310567
2.58025	154.815	0.105233	0.0964333	0.304833	0.383033	0.382833	0.393833	0.385433	0.367633	0.358833	0.346833
2.68347	161.008	0.105933	0.0709333	0.304333	0.413633	0.411733	0.423333	0.414333	0.400833	0.391933	0.384633
2.78669	167.202	0.0958333	0.0561333	0.288833	0.447933	0.457533	0.473633	0.458433	0.430433	0.423233	0.421733
2.88989	173.393	0.0738333	0.0446333	0.254633	0.475033	0.491533	0.504333	0.489433	0.460033	0.452933	0.443533		titer	log(titer)	min	hrs	max			log(max)		log(time)
2.99311	179.587	0.0525	0.0353	0.1881	0.4841	0.5153	0.5319	0.5171	0.5003	0.4898	0.4779		2000000000	9.30103	161.008	2.68347	0.105933			-0.974967		2.20685
3.09631	185.778	0.0404667	0.0291667	0.114567	0.480267	0.532167	0.552967	0.538667	0.519467	0.512467	0.505067		200000000	8.30103	136.238	2.27064	0.184467			-0.734082		2.1343
3.19953	191.972	0.0335667	0.0256667	0.0712667	0.452467	0.543567	0.569367	0.559967	0.539467	0.534767	0.528267		20000000	7.30103	148.623	2.47706	0.306767			-0.513192		2.17209
3.30272	198.163	0.0291	0.024	0.0526	0.3877	0.5562	0.6005	0.5891	0.5647	0.5578	0.5468		2000000	6.30103	179.587	2.99311	0.4841			-0.315065		2.25427
3.40594	204.357	0.0257	0.0226	0.0448	0.2828	0.5631	0.6207	0.6055	0.5884	0.5936	0.5845		200000	5.30103	204.357	3.40594	0.5631			-0.249414		2.31039
3.50917	210.55	0.0226667	0.0220667	0.0417667	0.210967	0.561967	0.634567	0.622067	0.616867	0.615067	0.609867		20000	4.30103	247.705	4.12842	0.676833			-0.169518		2.39393
3.61236	216.742	0.0202333	0.0215333	0.0405333	0.158933	0.552633	0.647033	0.635833	0.641333	0.634433	0.627133		2000	3.30103	297.245	4.95408	0.758567			-0.120006		2.47311
3.71558	222.935	0.0184	0.0208	0.0398	0.1203	0.5409	0.6595	0.6521	0.6608	0.6529	0.6478		200	2.30103	377.75	6.29583	0.935633			-0.0288943		2.5772
3.81878	229.127	0.0173	0.0205	0.0391	0.0893	0.5289	0.6695	0.6658	0.6823	0.6707	0.6661		20
3.922	235.32	0.0166667	0.0200667	0.0387667	0.0687667	0.506867	0.674767	0.678267	0.700067	0.686967	0.681767
4.02519	241.512	0.0163	0.02	0.0387	0.059	0.449	0.6755	0.692	0.718	0.7021	0.6959			-0.920851	-0.327323		0.925515	-0.607668	-0.995956	-0.775555	-0.959285	-0.337139	-0.941403
4.12842	247.705	0.0162333	0.0199333	0.0384333	0.0549333	0.374333	0.676833	0.704033	0.733333	0.717033	0.710633
4.23164	253.898	0.0159667	0.0197667	0.0382667	0.0533667	0.282667	0.653367	0.713567	0.747567	0.731667	0.725467		Fig. 2, λts MG1655, LBM	-0.995956	-0.920851	-0.959285	-0.941403	-0.607668	-0.327323	-0.775555	-0.337139	0.925515
4.33483	260.09	0.0157	0.0197	0.0382	0.0528	0.2077	0.6213	0.7226	0.7622	0.7457	0.74
4.43806	266.283	0.0159	0.0196	0.0379	0.0521	0.1494	0.5902	0.7337	0.7763	0.7604	0.755
4.54125	272.475	0.0158333	0.0199333	0.0382333	0.0515333	0.107533	0.563533	0.741633	0.791133	0.774233	0.769833
4.64447	278.668	0.016	0.02	0.0375	0.0511	0.0812	0.5323	0.746	0.8064	0.7857	0.7825
4.74767	284.86	0.0161667	0.0201667	0.0378667	0.0511667	0.0707667	0.502667	0.753267	0.820767	0.802167	0.796167
4.85089	291.053	0.0165667	0.0206667	0.0379667	0.0507667	0.0687667	0.435267	0.757467	0.833367	0.815967	0.808167
4.95408	297.245	0.0173667	0.0210667	0.0382667	0.0510667	0.0680667	0.354467	0.758567	0.842567	0.827667	0.821767
5.05731	303.438	0.0179	0.0215	0.0381	0.0509	0.0676	0.2703	0.7574	0.8566	0.8385	0.835
5.16053	309.632	0.0187667	0.0225667	0.0387667	0.0506667	0.0677667	0.201967	0.754767	0.862367	0.847867	0.842467
5.26372	315.823	0.0198	0.0234	0.039	0.0508	0.0676	0.152	0.7506	0.872	0.8585	0.8549
5.36694	322.017	0.0213667	0.0244667	0.0393667	0.0506667	0.0675667	0.120967	0.741367	0.883767	0.870067	0.864867
5.47014	328.208	0.0230667	0.0257667	0.0401667	0.0510667	0.0678667	0.104967	0.729767	0.891867	0.879167	0.870267
5.57336	334.402	0.0251333	0.0276333	0.0411333	0.0516333	0.0675333	0.0987333	0.713833	0.898733	0.892333	0.883633
5.67656	340.593	0.0275667	0.0301667	0.0425667	0.0520667	0.0678667	0.0956667	0.682567	0.906467	0.899467	0.890367
5.77978	346.787	0.0303	0.0321	0.043	0.0524	0.0693	0.0948	0.643	0.9159	0.9117	0.9004
5.883	352.98	0.0341333	0.0354333	0.0446333	0.0530333	0.0693333	0.0946333	0.587433	0.919333	0.919133	0.912533
5.98619	359.172	0.038	0.0386	0.0456	0.054	0.0703	0.0936	0.5137	0.9247	0.9275	0.9216
6.08942	365.365	0.0431	0.0426	0.0488	0.0548	0.0712	0.0936	0.4269	0.9287	0.9357	0.9298		titer	log(titer)	min	hrs	max			log(max)		log(time)
6.19261	371.557	0.0486	0.0473	0.0495	0.0558	0.0717	0.0937	0.3434	0.9334	0.9438	0.933		2000000000	9.30103	161.008	2.68347	0.105933			-0.974967		2.20685
6.29583	377.75	0.0555333	0.0527333	0.0517333	0.0566333	0.0714333	0.0941333	0.272833	0.935633	0.951433	0.942133		200000000	8.30103	136.238	2.27064	0.184467			-0.734082		2.1343
6.39903	383.942	0.0631667	0.0589667	0.0540667	0.0576667	0.0719667	0.0945667	0.210767	0.934367	0.958967	0.950667		20000000	7.30103	148.623	2.47706	0.306767			-0.513192		2.17209
6.50225	390.135	0.0732	0.0665	0.0567	0.059	0.0727	0.0946	0.161	0.9342	0.9671	0.9597		2000000	6.30103	179.587	2.99311	0.4841			-0.315065		2.25427
6.60547	396.328	0.0831667	0.0743667	0.0603667	0.0605667	0.0729667	0.0959667	0.129467	0.926967	0.973067	0.963367		200000	5.30103	204.357	3.40594	0.5631			-0.249414		2.31039
6.70867	402.52	0.0952667	0.0834667	0.0638667	0.0616667	0.0736667	0.0941667	0.109267	0.924467	0.977567	0.971767		20000	4.30103	247.705	4.12842	0.676833			-0.169518		2.39393
6.81189	408.713	0.1095	0.0942	0.0681	0.0632	0.0749	0.0943	0.0988	0.9228	0.9854	0.9778		2000	3.30103	297.245	4.95408	0.758567			-0.120006		2.47311
6.91508	414.905	0.1259	0.1068	0.0734	0.0655	0.0759	0.0948	0.0941	0.9181	0.9899	0.9839		200	2.30103	377.75	6.29583	0.935633			-0.0288943		2.5772
7.01831	421.098	0.144333	0.121533	0.0782333	0.0689333	0.0774333	0.101133	0.0916333	0.915533	0.997433	0.987933		20
7.1215	427.29	0.165967	0.138167	0.0837667	0.0708667	0.0793667	0.0951667	0.0905667	0.906767	1.00007	0.989567
7.22472	433.483	0.1904	0.157	0.0894	0.0748	0.0817	0.0954	0.0906	0.9004	1.0056	0.9987			-0.968495	-0.512343		0.963803	-0.688165	-0.99465	-0.823282	-0.960593	-0.592744	-0.993743
7.32794	439.677	0.2187	0.1793	0.0964	0.0787	0.0838	0.096	0.0918	0.8891	1.0135	1.0056
7.43114	445.868	0.251033	0.204933	0.104033	0.0835333	0.0869333	0.0968333	0.0928333	0.879733	1.01973	1.01333		Fig. 2, λts MG1655, LBM	-0.99465	-0.968495	-0.960593	-0.993743	-0.688165	-0.512343	-0.823282	-0.592744	0.963803
7.53436	452.062	0.284333	0.234533	0.112933	0.0865333	0.0893333	0.0977333	0.0944333	0.865033	1.02483	1.01913
7.63756	458.253	0.322333	0.263733	0.122433	0.0900333	0.0930333	0.0987333	0.0952333	0.843833	1.02853	1.02373
7.74078	464.447	0.3624	0.2914	0.1338	0.0947	0.097	0.1003	0.0957	0.8321	1.032	1.0297
7.84397	470.638	0.395267	0.318867	0.148667	0.0997667	0.0996667	0.101167	0.0961667	0.804367	1.03537	1.03397
7.94719	476.832	0.424167	0.345267	0.161167	0.106267	0.103467	0.102967	0.0957667	0.779767	1.03867	1.03637
8.05042	483.025	0.456067	0.370767	0.171667	0.113267	0.107367	0.109267	0.0966667	0.748667	1.04287	1.03817
8.15361	489.217	0.4833	0.3993	0.1829	0.1192	0.1114	0.1083	0.0973	0.7162	1.0427	1.0402
8.25683	495.41	0.508733	0.428533	0.194933	0.125733	0.116233	0.111333	0.0975333	0.682833	1.04943	1.04383
8.36003	501.602	0.5303	0.4519	0.2064	0.1325	0.125	0.1146	0.098	0.6412	1.0548	1.0476
8.46325	507.795	0.548833	0.472933	0.220333	0.141433	0.128233	0.117933	0.0980333	0.600433	1.05763	1.05403
8.56644	513.987	0.565567	0.493367	0.234667	0.149067	0.133667	0.120867	0.100767	0.552467	1.05977	1.05867
8.66967	520.18	0.584133	0.512633	0.249633	0.157433	0.143733	0.130133	0.100233	0.507133	1.06113	1.06183
8.77286	526.372	0.601933	0.531733	0.264633	0.167833	0.147733	0.127033	0.100733	0.462733	1.06063	1.06173
8.87608	532.565	0.618567	0.550467	0.281467	0.180767	0.154067	0.132267	0.101267	0.421567	1.06127	1.06237
8.97931	538.758	0.634467	0.568367	0.299967	0.192167	0.163467	0.136867	0.103667	0.371967	1.05997	1.06297
9.0825	544.95	0.655667	0.584067	0.320267	0.205667	0.174967	0.141667	0.104567	0.322467	1.05977	1.05937
9.18572	551.143	0.677333	0.603633	0.341633	0.219033	0.183133	0.144633	0.104533	0.273533	1.05973	1.05873
9.28892	557.335	0.694133	0.621533	0.365033	0.233533	0.190833	0.153533	0.109033	0.227533	1.05773	1.06073
9.39214	563.528	0.709467	0.641067	0.385267	0.248367	0.203867	0.154667	0.106667	0.188767	1.05737	1.05967
9.49536	569.722	0.722933	0.658333	0.407333	0.264433	0.214133	0.166033	0.113333	0.160033	1.05513	1.05603
9.59856	575.913	0.7372	0.673	0.4278	0.2818	0.2259	0.1696	0.1101	0.14	1.0562	1.0563
9.70178	582.107	0.750167	0.688367	0.450067	0.302067	0.241367	0.176667	0.113267	0.125867	1.05387	1.05457
9.80497	588.298	0.763933	0.701633	0.469733	0.324333	0.254333	0.185533	0.115433	0.116833	1.05333	1.05333
9.90819	594.492	0.777367	0.717067	0.486667	0.341767	0.267567	0.194667	0.120267	0.113067	1.05177	1.05307
10.0114	600.683	0.788967	0.728067	0.502267	0.362967	0.284467	0.204667	0.120167	0.111367	1.05147	1.05137
10.1146	606.877	0.801467	0.742867	0.519467	0.383167	0.297267	0.214067	0.123167	0.112267	1.05007	1.05047
10.2178	613.07	0.812	0.7546	0.536	0.4045	0.3176	0.2279	0.1295	0.1134	1.0488	1.049
10.321	619.262	0.823067	0.767367	0.551067	0.427867	0.338567	0.236767	0.150467	0.114667	1.04807	1.04837
10.4243	625.455	0.8349	0.7801	0.5665	0.4469	0.3581	0.2449	0.1414	0.1153	1.046	1.0499
10.5274	631.647	0.848	0.7928	0.5814	0.4649	0.3801	0.2604	0.1387	0.1161	1.0433	1.0481
10.6307	637.84	0.859033	0.804433	0.596233	0.482433	0.415833	0.273633	0.143333	0.119033	1.04353	1.04653
10.7339	644.032	0.869233	0.816533	0.609533	0.498733	0.421633	0.290533	0.154533	0.117133	1.04293	1.04653
10.8371	650.225	0.879533	0.827033	0.623733	0.515233	0.439933	0.301033	0.150633	0.120033	1.04173	1.04483
10.9403	656.417	0.888667	0.836667	0.637867	0.530667	0.459267	0.317367	0.154067	0.120267	1.03877	1.04387
11.0435	662.61	0.897567	0.846767	0.652967	0.546367	0.477767	0.334767	0.158967	0.119867	1.03877	1.04267
11.1467	668.803	0.906233	0.855833	0.667633	0.560333	0.490933	0.353533	0.175633	0.119433	1.03643	1.04173
11.2499	674.995	0.914333	0.864433	0.681633	0.574533	0.508233	0.373133	0.171433	0.121133	1.03483	1.04233
11.3531	681.188	0.9234	0.8738	0.6942	0.5892	0.5233	0.3983	0.181	0.1216	1.0333	1.044
11.4563	687.38	0.930267	0.881867	0.706567	0.602267	0.537567	0.414667	0.181567	0.120867	1.03177	1.04307
11.5596	693.573	0.938267	0.890067	0.718067	0.615667	0.552767	0.432567	0.189367	0.121467	1.03247	1.04097
11.6628	699.765	0.946067	0.898067	0.729267	0.630867	0.567267	0.449267	0.202167	0.121767	1.03017	1.03627
11.766	705.958	0.9534	0.9052	0.7397	0.6456	0.5808	0.4671	0.2219	0.1209	1.0302	1.0362
11.8692	712.152	0.960267	0.913267	0.749667	0.659767	0.594767	0.484267	0.218567	0.123467	1.02907	1.03697
11.9724	718.343	0.9686	0.921	0.76	0.673	0.6084	0.5008	0.2281	0.1256	1.0278	1.0373
12.0756	724.537	0.974333	0.928233	0.769433	0.685633	0.622333	0.516333	0.239133	0.125733	1.02643	1.03343
12.1788	730.728	0.981833	0.935633	0.779633	0.697733	0.637133	0.533533	0.256033	0.126433	1.02413	1.03573
		0.105933	0.184467	0.306767	0.4841	0.5631	0.676833	0.758567	0.935633
[truncated: 70 more columns]
