# Supplementary material for: Bacteriophage titering by optical density means: KOTE assays
Source: Open Life Sci. 2025 Dec 30;20(1):20251209. doi: 10.1515/biol-2025-1209 (PMC13011615; doi:10.1515/biol-2025-1209)
Supplement: Supplementary file 5 — Supplementary Material [file j_biol-2025-1209_suppl_005.xlsx]

## Sheet: Sfig3a
Sfig3a-left
Time (h)	0	0.103222	0.206417	0.309639	0.412861	0.516056	0.619278	0.722472	0.825694	0.928889	1.03211	1.13531	1.23853	1.34175	1.44494	1.54817	1.65136	1.75458	1.85781	1.961	2.06422	2.16742	2.27064	2.37383	2.47706	2.58025	2.68347	2.78669	2.88989	2.99311	3.09631	3.19953	3.30272	3.40594	3.50917	3.61236	3.71558	3.81878	3.922	4.02519	4.12842	4.23164	4.33483	4.43806	4.54125	4.64447	4.74767	4.85089	4.95408
Uninfected	0.0057	0.00636667	0.00746667	0.00853333	0.0103667	0.0123333	0.0148667	0.0178667	0.022	0.0266667	0.0326	0.0397667	0.0492	0.0598	0.073	0.0899	0.0971333	0.110933	0.132433	0.159033	0.1839	0.2156	0.248267	0.280433	0.314767	0.348133	0.383833	0.415233	0.444533	0.477	0.503967	0.527567	0.5522	0.5807	0.603467	0.619133	0.6334	0.6509	0.666067	0.6817	0.696133	0.710967	0.7259	0.7405	0.755133	0.7694	0.783067	0.799467	0.807967
P0 = 2.0e+10 PFU/mL	0.0073	0.00746667	0.00826667	0.00883334	0.00906666	0.00973333	0.0103667	0.0108667	0.0116	0.0115667	0.0116	0.0113667	0.0105	0.0098	0.0084	0.00689999	0.00613333	0.00543333	0.00523333	0.00493334	0.0049	0.0055	0.00566666	0.00573333	0.00656666	0.00733333	0.00833333	0.00953333	0.0113333	0.0134	0.0154667	0.0192667	0.0228	0.0277	0.0337667	0.0408333	0.0495	0.0599	0.0728667	0.0792	0.0904333	0.0971667	0.1042	0.1086	0.111033	0.1083	0.0993667	0.0878667	0.0761667
P0 = 2.0e+09 PFU/mL	0.006	0.00676667	0.00756667	0.00863333	0.0103667	0.0118333	0.0135667	0.0155667	0.0173	0.0186667	0.0191	0.0197667	0.0211	0.0237	0.0276	0.0322	0.0378333	0.0443333	0.0523333	0.0607333	0.069	0.0748	0.0844667	0.0926333	0.0998667	0.105233	0.105933	0.0958333	0.0738333	0.0525	0.0404667	0.0335667	0.0291	0.0257	0.0226667	0.0202333	0.0184	0.0173	0.0166667	0.0163	0.0162333	0.0159667	0.0157	0.0159	0.0158333	0.016	0.0161667	0.0165667	0.0173667
P0 = 2.0e+08 PFU/mL	0.0073	0.00846667	0.00936667	0.0110333	0.0125667	0.0148333	0.0178667	0.0211667	0.0254	0.0299667	0.0361	0.0438667	0.0528	0.0636	0.0764	0.0903	0.0968333	0.112333	0.131033	0.149633	0.1649	0.1789	0.184467	0.173333	0.139067	0.0964333	0.0709333	0.0561333	0.0446333	0.0353	0.0291667	0.0256667	0.024	0.0226	0.0220667	0.0215333	0.0208	0.0205	0.0200667	0.02	0.0199333	0.0197667	0.0197	0.0196	0.0199333	0.02	0.0201667	0.0206667	0.0210667
P0 = 2.0e+07 PFU/mL	0.0054	0.00626667	0.00746667	0.00893333	0.0109667	0.0135333	0.0169667	0.0204667	0.0252	0.0311667	0.0387	0.0480667	0.0589	0.0728	0.0899	0.0957	0.111333	0.134233	0.161033	0.185433	0.2131	0.2455	0.273667	0.296833	0.306767	0.304833	0.304333	0.288833	0.254633	0.1881	0.114567	0.0712667	0.0526	0.0448	0.0417667	0.0405333	0.0398	0.0391	0.0387667	0.0387	0.0384333	0.0382667	0.0382	0.0379	0.0382333	0.0375	0.0378667	0.0379667	0.0382667
P0 = 2.0e+06 PFU/mL	0.0055	0.00626667	0.00726667	0.00853333	0.0105667	0.0125333	0.0152667	0.0189667	0.023	0.0280667	0.0351	0.0433667	0.0528	0.0648	0.0781	0.0942	0.101433	0.118333	0.142333	0.169033	0.1988	0.2388	0.269467	0.312233	0.347767	0.383033	0.413633	0.447933	0.475033	0.4841	0.480267	0.452467	0.3877	0.2828	0.210967	0.158933	0.1203	0.0893	0.0687667	0.059	0.0549333	0.0533667	0.0528	0.0521	0.0515333	0.0511	0.0511667	0.0507667	0.0510667
P0 = 2.0e+05 PFU/mL	0.0051	0.00586667	0.00696667	0.00823333	0.0100667	0.0123333	0.0148667	0.0179667	0.0221	0.0277667	0.034	0.0422667	0.0516	0.0633	0.0767	0.0937	0.100333	0.118033	0.140333	0.167133	0.1972	0.2352	0.271367	0.313933	0.348567	0.382833	0.411733	0.457533	0.491533	0.5153	0.532167	0.543567	0.5562	0.5631	0.561967	0.552633	0.5409	0.5289	0.506867	0.449	0.374333	0.282667	0.2077	0.1494	0.107533	0.0812	0.0707667	0.0687667	0.0680667
P0 = 2.0e+04 PFU/mL	0.0051	0.00616667	0.00716667	0.00843334	0.0102667	0.0125333	0.0156667	0.0186667	0.0229	0.0286667	0.0354	0.0436667	0.0541	0.0662	0.0802	0.096	0.103933	0.121933	0.147133	0.174233	0.2021	0.2402	0.280767	0.320533	0.359967	0.393833	0.423333	0.473633	0.504333	0.5319	0.552967	0.569367	0.6005	0.6207	0.634567	0.647033	0.6595	0.6695	0.674767	0.6755	0.676833	0.653367	0.6213	0.5902	0.563533	0.5323	0.502667	0.435267	0.354467
P0 = 2.0e+03 PFU/mL	0.0057	0.00626667	0.00726667	0.00913333	0.0108667	0.0131333	0.0163667	0.0195667	0.024	0.0291667	0.0371	0.0444667	0.0554	0.0683	0.0838	0.0945	0.105233	0.125633	0.151233	0.178233	0.2085	0.2453	0.277567	0.316033	0.352867	0.385433	0.414333	0.458433	0.489433	0.5171	0.538667	0.559967	0.5891	0.6055	0.622067	0.635833	0.6521	0.6658	0.678267	0.692	0.704033	0.713567	0.7226	0.7337	0.741633	0.746	0.753267	0.757467	0.758567
P0 = 2.0e+02 PFU/mL	0.0061	0.00686667	0.00796667	0.00933334	0.0108667	0.0133333	0.0155667	0.0193667	0.023	0.0284667	0.0339	0.0409667	0.0496	0.0602	0.072	0.0863	0.0993333	0.109933	0.128933	0.152933	0.1808	0.2104	0.254467	0.290633	0.324867	0.367633	0.400833	0.430433	0.460033	0.5003	0.519467	0.539467	0.5647	0.5884	0.616867	0.641333	0.6608	0.6823	0.700067	0.718	0.733333	0.747567	0.7622	0.7763	0.791133	0.8064	0.820767	0.833367	0.842567
P0 = 2.0e+01 PFU/mL	0.0054	0.00646667	0.00746667	0.00783333	0.0106667	0.0119333	0.0150667	0.0181667	0.0219	0.0258667	0.0317	0.0395667	0.0472	0.0579	0.0693	0.0835	0.0964333	0.106133	0.125033	0.147833	0.1749	0.2054	0.243867	0.279633	0.316767	0.358833	0.391933	0.423233	0.452933	0.4898	0.512467	0.534767	0.5578	0.5936	0.615067	0.634433	0.6529	0.6707	0.686967	0.7021	0.717033	0.731667	0.7457	0.7604	0.774233	0.7857	0.802167	0.815967	0.827667
Sfig3a-right
log10 [PFU/mL]	10.0792	9.07918	8.07918	7.07918	6.07918	5.07918	4.07918	3.07918	2.07918	1.07918
Lysis OD (mean)	0.012325	0.103983	0.184983	0.3083	0.485867	0.562692	0.658792	0.742375	0.93535	1.04308
Lysis OD (error)	0.000276981	0.000958189	0.000704799	0.00219769	0.00107141	0.00392906	0.0071099	0.00556766	0.0344603	0.0101221
		Series1	Series2	Series3	Series4	Series5	Series6	Series7	Series8	Series9	Series10	Series11
Time (h)	Time (min)	Uninfected	20000000000	2000000000	200000000	20000000	2000000	200000	20000	2000	200	20
0	0	0.0057	0.0073	0.006	0.0073	0.0054	0.0055	0.0051	0.0051	0.0057	0.0061	0.0054
0.103222	6.19333	0.00636667	0.00746667	0.00676667	0.00846667	0.00626667	0.00626667	0.00586667	0.00616667	0.00626667	0.00686667	0.00646667
0.206417	12.385	0.00746667	0.00826667	0.00756667	0.00936667	0.00746667	0.00726667	0.00696667	0.00716667	0.00726667	0.00796667	0.00746667
0.309639	18.5783	0.00853333	0.00883334	0.00863333	0.0110333	0.00893333	0.00853333	0.00823333	0.00843334	0.00913333	0.00933334	0.00783333
0.412861	24.7717	0.0103667	0.00906666	0.0103667	0.0125667	0.0109667	0.0105667	0.0100667	0.0102667	0.0108667	0.0108667	0.0106667
0.516056	30.9633	0.0123333	0.00973333	0.0118333	0.0148333	0.0135333	0.0125333	0.0123333	0.0125333	0.0131333	0.0133333	0.0119333
0.619278	37.1567	0.0148667	0.0103667	0.0135667	0.0178667	0.0169667	0.0152667	0.0148667	0.0156667	0.0163667	0.0155667	0.0150667
0.722472	43.3483	0.0178667	0.0108667	0.0155667	0.0211667	0.0204667	0.0189667	0.0179667	0.0186667	0.0195667	0.0193667	0.0181667
0.825694	49.5417	0.022	0.0116	0.0173	0.0254	0.0252	0.023	0.0221	0.0229	0.024	0.023	0.0219
0.928889	55.7333	0.0266667	0.0115667	0.0186667	0.0299667	0.0311667	0.0280667	0.0277667	0.0286667	0.0291667	0.0284667	0.0258667
1.03211	61.9267	0.0326	0.0116	0.0191	0.0361	0.0387	0.0351	0.034	0.0354	0.0371	0.0339	0.0317
1.13531	68.1183	0.0397667	0.0113667	0.0197667	0.0438667	0.0480667	0.0433667	0.0422667	0.0436667	0.0444667	0.0409667	0.0395667
1.23853	74.3117	0.0492	0.0105	0.0211	0.0528	0.0589	0.0528	0.0516	0.0541	0.0554	0.0496	0.0472
1.34175	80.505	0.0598	0.0098	0.0237	0.0636	0.0728	0.0648	0.0633	0.0662	0.0683	0.0602	0.0579
1.44494	86.6967	0.073	0.0084	0.0276	0.0764	0.0899	0.0781	0.0767	0.0802	0.0838	0.072	0.0693
1.54817	92.89	0.0899	0.00689999	0.0322	0.0903	0.0957	0.0942	0.0937	0.096	0.0945	0.0863	0.0835
1.65136	99.0817	0.0971333	0.00613333	0.0378333	0.0968333	0.111333	0.101433	0.100333	0.103933	0.105233	0.0993333	0.0964333
1.75458	105.275	0.110933	0.00543333	0.0443333	0.112333	0.134233	0.118333	0.118033	0.121933	0.125633	0.109933	0.106133
1.85781	111.468	0.132433	0.00523333	0.0523333	0.131033	0.161033	0.142333	0.140333	0.147133	0.151233	0.128933	0.125033
1.961	117.66	0.159033	0.00493334	0.0607333	0.149633	0.185433	0.169033	0.167133	0.174233	0.178233	0.152933	0.147833
2.06422	123.853	0.1839	0.0049	0.069	0.1649	0.2131	0.1988	0.1972	0.2021	0.2085	0.1808	0.1749
2.16742	130.045	0.2156	0.0055	0.0748	0.1789	0.2455	0.2388	0.2352	0.2402	0.2453	0.2104	0.2054
2.27064	136.238	0.248267	0.00566666	0.0844667	0.184467	0.273667	0.269467	0.271367	0.280767	0.277567	0.254467	0.243867
2.37383	142.43	0.280433	0.00573333	0.0926333	0.173333	0.296833	0.312233	0.313933	0.320533	0.316033	0.290633	0.279633		titer	log(titer)	min	hrs	max			log(max)		log(time)
2.47706	148.623	0.314767	0.00656666	0.0998667	0.139067	0.306767	0.347767	0.348567	0.359967	0.352867	0.324867	0.316767		20000000000	10.301	49.5417	0.825694	0.0116			-1.93554		1.69497
2.58025	154.815	0.348133	0.00733333	0.105233	0.0964333	0.304833	0.383033	0.382833	0.393833	0.385433	0.367633	0.358833		2000000000	9.30103	161.008	2.68347	0.105933			-0.974967		2.20685
2.68347	161.008	0.383833	0.00833333	0.105933	0.0709333	0.304333	0.413633	0.411733	0.423333	0.414333	0.400833	0.391933		200000000	8.30103	136.238	2.27064	0.184467			-0.734082		2.1343
2.78669	167.202	0.415233	0.00953333	0.0958333	0.0561333	0.288833	0.447933	0.457533	0.473633	0.458433	0.430433	0.423233		20000000	7.30103	148.623	2.47706	0.306767			-0.513192		2.17209
2.88989	173.393	0.444533	0.0113333	0.0738333	0.0446333	0.254633	0.475033	0.491533	0.504333	0.489433	0.460033	0.452933		2000000	6.30103	179.587	2.99311	0.4841			-0.315065		2.25427
2.99311	179.587	0.477	0.0134	0.0525	0.0353	0.1881	0.4841	0.5153	0.5319	0.5171	0.5003	0.4898		200000	5.30103	204.357	3.40594	0.5631			-0.249414		2.31039
3.09631	185.778	0.503967	0.0154667	0.0404667	0.0291667	0.114567	0.480267	0.532167	0.552967	0.538667	0.519467	0.512467		20000	4.30103	247.705	4.12842	0.676833			-0.169518		2.39393
3.19953	191.972	0.527567	0.0192667	0.0335667	0.0256667	0.0712667	0.452467	0.543567	0.569367	0.559967	0.539467	0.534767		2000	3.30103	297.245	4.95408	0.758567			-0.120006		2.47311
3.30272	198.163	0.5522	0.0228	0.0291	0.024	0.0526	0.3877	0.5562	0.6005	0.5891	0.5647	0.5578		200	2.30103	377.75	6.29583	0.935633			-0.0288943		2.5772
3.40594	204.357	0.5807	0.0277	0.0257	0.0226	0.0448	0.2828	0.5631	0.6207	0.6055	0.5884	0.5936		20
3.50917	210.55	0.603467	0.0337667	0.0226667	0.0220667	0.0417667	0.210967	0.561967	0.634567	0.622067	0.616867	0.615067
3.61236	216.742	0.619133	0.0408333	0.0202333	0.0215333	0.0405333	0.158933	0.552633	0.647033	0.635833	0.641333	0.634433			-0.945269	-0.608477		0.945029	-0.566436	-0.996467	-0.894489	-0.881038	-0.833683	-0.900795
3.71558	222.935	0.6334	0.0495	0.0184	0.0208	0.0398	0.1203	0.5409	0.6595	0.6521	0.6608	0.6529
3.81878	229.127	0.6509	0.0599	0.0173	0.0205	0.0391	0.0893	0.5289	0.6695	0.6658	0.6823	0.6707		Sup. Fig. 3a, λts MG1655, LBM	-0.996467	-0.945269	-0.881038	-0.900795	-0.566436	-0.608477	-0.894489	-0.833683	0.945029
3.922	235.32	0.666067	0.0728667	0.0166667	0.0200667	0.0387667	0.0687667	0.506867	0.674767	0.678267	0.700067	0.686967
4.02519	241.512	0.6817	0.0792	0.0163	0.02	0.0387	0.059	0.449	0.6755	0.692	0.718	0.7021
4.12842	247.705	0.696133	0.0904333	0.0162333	0.0199333	0.0384333	0.0549333	0.374333	0.676833	0.704033	0.733333	0.717033
4.23164	253.898	0.710967	0.0971667	0.0159667	0.0197667	0.0382667	0.0533667	0.282667	0.653367	0.713567	0.747567	0.731667
4.33483	260.09	0.7259	0.1042	0.0157	0.0197	0.0382	0.0528	0.2077	0.6213	0.7226	0.7622	0.7457
4.43806	266.283	0.7405	0.1086	0.0159	0.0196	0.0379	0.0521	0.1494	0.5902	0.7337	0.7763	0.7604
4.54125	272.475	0.755133	0.111033	0.0158333	0.0199333	0.0382333	0.0515333	0.107533	0.563533	0.741633	0.791133	0.774233
4.64447	278.668	0.7694	0.1083	0.016	0.02	0.0375	0.0511	0.0812	0.5323	0.746	0.8064	0.7857
4.74767	284.86	0.783067	0.0993667	0.0161667	0.0201667	0.0378667	0.0511667	0.0707667	0.502667	0.753267	0.820767	0.802167
4.85089	291.053	0.799467	0.0878667	0.0165667	0.0206667	0.0379667	0.0507667	0.0687667	0.435267	0.757467	0.833367	0.815967
4.95408	297.245	0.807967	0.0761667	0.0173667	0.0210667	0.0382667	0.0510667	0.0680667	0.354467	0.758567	0.842567	0.827667
5.05731	303.438	0.8199	0.0679	0.0179	0.0215	0.0381	0.0509	0.0676	0.2703	0.7574	0.8566	0.8385
5.16053	309.632	0.831367	0.0641667	0.0187667	0.0225667	0.0387667	0.0506667	0.0677667	0.201967	0.754767	0.862367	0.847867
5.26372	315.823	0.8454	0.0607	0.0198	0.0234	0.039	0.0508	0.0676	0.152	0.7506	0.872	0.8585
5.36694	322.017	0.854067	0.0590667	0.0213667	0.0244667	0.0393667	0.0506667	0.0675667	0.120967	0.741367	0.883767	0.870067
5.47014	328.208	0.868167	0.0573667	0.0230667	0.0257667	0.0401667	0.0510667	0.0678667	0.104967	0.729767	0.891867	0.879167
5.57336	334.402	0.876633	0.0574333	0.0251333	0.0276333	0.0411333	0.0516333	0.0675333	0.0987333	0.713833	0.898733	0.892333
5.67656	340.593	0.888367	0.0581667	0.0275667	0.0301667	0.0425667	0.0520667	0.0678667	0.0956667	0.682567	0.906467	0.899467		titer	log(titer)	min	hrs	max			log(max)		log(time)
5.77978	346.787	0.8954	0.0593	0.0303	0.0321	0.043	0.0524	0.0693	0.0948	0.643	0.9159	0.9117		20000000000	10.301	49.5417	0.825694	0.0116			-1.93554		1.69497
5.883	352.98	0.905233	0.0622333	0.0341333	0.0354333	0.0446333	0.0530333	0.0693333	0.0946333	0.587433	0.919333	0.919133		2000000000	9.30103	161.008	2.68347	0.105933			-0.974967		2.20685
5.98619	359.172	0.9193	0.0665	0.038	0.0386	0.0456	0.054	0.0703	0.0936	0.5137	0.9247	0.9275		200000000	8.30103	136.238	2.27064	0.184467			-0.734082		2.1343
6.08942	365.365	0.9261	0.071	0.0431	0.0426	0.0488	0.0548	0.0712	0.0936	0.4269	0.9287	0.9357		20000000	7.30103	148.623	2.47706	0.306767			-0.513192		2.17209
6.19261	371.557	0.9324	0.0765	0.0486	0.0473	0.0495	0.0558	0.0717	0.0937	0.3434	0.9334	0.9438		2000000	6.30103	179.587	2.99311	0.4841			-0.315065		2.25427
6.29583	377.75	0.941033	0.0838333	0.0555333	0.0527333	0.0517333	0.0566333	0.0714333	0.0941333	0.272833	0.935633	0.951433		200000	5.30103	204.357	3.40594	0.5631			-0.249414		2.31039
6.39903	383.942	0.948667	0.0924667	0.0631667	0.0589667	0.0540667	0.0576667	0.0719667	0.0945667	0.210767	0.934367	0.958967		20000	4.30103	247.705	4.12842	0.676833			-0.169518		2.39393
6.50225	390.135	0.9536	0.1033	0.0732	0.0665	0.0567	0.059	0.0727	0.0946	0.161	0.9342	0.9671		2000	3.30103	297.245	4.95408	0.758567			-0.120006		2.47311
6.60547	396.328	0.961967	0.116267	0.0831667	0.0743667	0.0603667	0.0605667	0.0729667	0.0959667	0.129467	0.926967	0.973067		200	2.30103	377.75	6.29583	0.935633			-0.0288943		2.5772
6.70867	402.52	0.968667	0.130367	0.0952667	0.0834667	0.0638667	0.0616667	0.0736667	0.0941667	0.109267	0.924467	0.977567		20
6.81189	408.713	0.9745	0.148	0.1095	0.0942	0.0681	0.0632	0.0749	0.0943	0.0988	0.9228	0.9854
6.91508	414.905	0.9779	0.167	0.1259	0.1068	0.0734	0.0655	0.0759	0.0948	0.0941	0.9181	0.9899			-0.968495	-0.512343		0.963803	-0.688165	-0.99465	-0.823282	-0.960593	-0.592744	-0.993743
7.01831	421.098	0.986333	0.190133	0.144333	0.121533	0.0782333	0.0689333	0.0774333	0.101133	0.0916333	0.915533	0.997433
7.1215	427.29	0.993367	0.217767	0.165967	0.138167	0.0837667	0.0708667	0.0793667	0.0951667	0.0905667	0.906767	1.00007		Sup. Fig. 3a, λts MG1655, LBM	-0.99465	-0.968495	-0.960593	-0.993743	-0.688165	-0.512343	-0.823282	-0.592744	0.963803
7.22472	433.483	0.9979	0.247	0.1904	0.157	0.0894	0.0748	0.0817	0.0954	0.0906	0.9004	1.0056
7.32794	439.677	1.0085	0.278	0.2187	0.1793	0.0964	0.0787	0.0838	0.096	0.0918	0.8891	1.0135
7.43114	445.868	1.02013	0.320533	0.251033	0.204933	0.104033	0.0835333	0.0869333	0.0968333	0.0928333	0.879733	1.01973
7.53436	452.062	1.02433	0.360833	0.284333	0.234533	0.112933	0.0865333	0.0893333	0.0977333	0.0944333	0.865033	1.02483
7.63756	458.253	1.02303	0.392533	0.322333	0.263733	0.122433	0.0900333	0.0930333	0.0987333	0.0952333	0.843833	1.02853
7.74078	464.447	1.0305	0.4209	0.3624	0.2914	0.1338	0.0947	0.097	0.1003	0.0957	0.8321	1.032
7.84397	470.638	1.03537	0.452667	0.395267	0.318867	0.148667	0.0997667	0.0996667	0.101167	0.0961667	0.804367	1.03537
7.94719	476.832	1.03377	0.473267	0.424167	0.345267	0.161167	0.106267	0.103467	0.102967	0.0957667	0.779767	1.03867
8.05042	483.025	1.04337	0.496067	0.456067	0.370767	0.171667	0.113267	0.107367	0.109267	0.0966667	0.748667	1.04287
8.15361	489.217	1.0522	0.5144	0.4833	0.3993	0.1829	0.1192	0.1114	0.1083	0.0973	0.7162	1.0427
8.25683	495.41	1.05833	0.533933	0.508733	0.428533	0.194933	0.125733	0.116233	0.111333	0.0975333	0.682833	1.04943
8.36003	501.602	1.0551	0.5482	0.5303	0.4519	0.2064	0.1325	0.125	0.1146	0.098	0.6412	1.0548
8.46325	507.795	1.05573	0.561933	0.548833	0.472933	0.220333	0.141433	0.128233	0.117933	0.0980333	0.600433	1.05763
8.56644	513.987	1.05837	0.577267	0.565567	0.493367	0.234667	0.149067	0.133667	0.120867	0.100767	0.552467	1.05977
8.66967	520.18	1.05923	0.602533	0.584133	0.512633	0.249633	0.157433	0.143733	0.130133	0.100233	0.507133	1.06113
8.77286	526.372	1.05963	0.622433	0.601933	0.531733	0.264633	0.167833	0.147733	0.127033	0.100733	0.462733	1.06063
8.87608	532.565	1.05627	0.637767	0.618567	0.550467	0.281467	0.180767	0.154067	0.132267	0.101267	0.421567	1.06127
8.97931	538.758	1.05337	0.653167	0.634467	0.568367	0.299967	0.192167	0.163467	0.136867	0.103667	0.371967	1.05997
9.0825	544.95	1.05307	0.666967	0.655667	0.584067	0.320267	0.205667	0.174967	0.141667	0.104567	0.322467	1.05977
9.18572	551.143	1.05203	0.683133	0.677333	0.603633	0.341633	0.219033	0.183133	0.144633	0.104533	0.273533	1.05973
9.28892	557.335	1.05103	0.698333	0.694133	0.621533	0.365033	0.233533	0.190833	0.153533	0.109033	0.227533	1.05773
9.39214	563.528	1.05037	0.710167	0.709467	0.641067	0.385267	0.248367	0.203867	0.154667	0.106667	0.188767	1.05737
9.49536	569.722	1.04973	0.722233	0.722933	0.658333	0.407333	0.264433	0.214133	0.166033	0.113333	0.160033	1.05513
9.59856	575.913	1.0483	0.7348	0.7372	0.673	0.4278	0.2818	0.2259	0.1696	0.1101	0.14	1.0562
9.70178	582.107	1.04757	0.746367	0.750167	0.688367	0.450067	0.302067	0.241367	0.176667	0.113267	0.125867	1.05387
9.80497	588.298	1.04573	0.757933	0.763933	0.701633	0.469733	0.324333	0.254333	0.185533	0.115433	0.116833	1.05333
9.90819	594.492	1.04537	0.769567	0.777367	0.717067	0.486667	0.341767	0.267567	0.194667	0.120267	0.113067	1.05177
10.0114	600.683	1.04357	0.781667	0.788967	0.728067	0.502267	0.362967	0.284467	0.204667	0.120167	0.111367	1.05147
10.1146	606.877	1.04387	0.791767	0.801467	0.742867	0.519467	0.383167	0.297267	0.214067	0.123167	0.112267	1.05007
10.2178	613.07	1.0416	0.8017	0.812	0.7546	0.536	0.4045	0.3176	0.2279	0.1295	0.1134	1.0488
10.321	619.262	1.04077	0.812267	0.823067	0.767367	0.551067	0.427867	0.338567	0.236767	0.150467	0.114667	1.04807
10.4243	625.455	1.0395	0.8221	0.8349	0.7801	0.5665	0.4469	0.3581	0.2449	0.1414	0.1153	1.046
10.5274	631.647	1.0385	0.8348	0.848	0.7928	0.5814	0.4649	0.3801	0.2604	0.1387	0.1161	1.0433
10.6307	637.84	1.03753	0.847033	0.859033	0.804433	0.596233	0.482433	0.415833	0.273633	0.143333	0.119033	1.04353
10.7339	644.032	1.03703	0.856833	0.869233	0.816533	0.609533	0.498733	0.421633	0.290533	0.154533	0.117133	1.04293
10.8371	650.225	1.04133	0.866433	0.879533	0.827033	0.623733	0.515233	0.439933	0.301033	0.150633	0.120033	1.04173
10.9403	656.417	1.03897	0.875767	0.888667	0.836667	0.637867	0.530667	0.459267	0.317367	0.154067	0.120267	1.03877
11.0435	662.61	1.03867	0.883967	0.897567	0.846767	0.652967	0.546367	0.477767	0.334767	0.158967	0.119867	1.03877
11.1467	668.803	1.03373	0.893033	0.906233	0.855833	0.667633	0.560333	0.490933	0.353533	0.175633	0.119433	1.03643
11.2499	674.995	1.03203	0.901433	0.914333	0.864433	0.681633	0.574533	0.508233	0.373133	0.171433	0.121133	1.03483
11.3531	681.188	1.0314	0.91	0.9234	0.8738	0.6942	0.5892	0.5233	0.3983	0.181	0.1216	1.0333
11.4563	687.38	1.03167	0.918067	0.930267	0.881867	0.706567	0.602267	0.537567	0.414667	0.181567	0.120867	1.03177
11.5596	693.573	1.02907	0.925067	0.938267	0.890067	0.718067	0.615667	0.552767	0.432567	0.189367	0.121467	1.03247
11.6628	699.765	1.02817	0.933367	0.946067	0.898067	0.729267	0.630867	0.567267	0.449267	0.202167	0.121767	1.03017
11.766	705.958	1.0282	0.9399	0.9534	0.9052	0.7397	0.6456	0.5808	0.4671	0.2219	0.1209	1.0302
11.8692	712.152	1.02767	0.947167	0.960267	0.913267	0.749667	0.659767	0.594767	0.484267	0.218567	0.123467	1.02907
11.9724	718.343	1.0265	0.9537	0.9686	0.921	0.76	0.673	0.6084	0.5008	0.2281	0.1256	1.0278
12.0756	724.537	1.02543	0.959933	0.974333	0.928233	0.769433	0.685633	0.622333	0.516333	0.239133	0.125733	1.02643
12.1788	730.728	1.02493	0.967833	0.981833	0.935633	0.779633	0.697733	0.637133	0.533533	0.256033	0.126433	1.02413
			0.0116	0.105933	0.184467	0.306767	0.4841	0.5631	0.676833	0.758567	0.935633
[truncated: 70 more columns]

## Sheet: Description
Data set from Geng et al. (2024): Much of this spreadsheet is derived directly from that previded as supplementary materials by Geng et al. but with additional calculations and plots provided.

## Sheet: Sfig3b fixed
Sfig3b-left
Time (h)	0	0.103194	0.206417	0.309639	0.412861	0.516083	0.619306	0.7225	0.825722	0.928944	1.03217	1.13539	1.23861	1.34181	1.44503	1.54825	1.65147	1.75469	1.85792	1.96111	2.06433	2.16756	2.27078	2.374	2.47722	2.58044	2.68364	2.78686	2.89008	2.99331	3.09653	3.19975	3.30294	3.40617	3.50939	3.61261	3.71583	3.81903	3.92225	4.02547	4.12869	4.23192	4.33514	4.43833	4.54156	4.64478	4.748	4.85122	4.95444
Uninfected	0.00474999	0.00495	0.00615	0.00734999	0.00895	0.01085	0.01295	0.01555	0.01945	0.02355	0.02915	0.03545	0.04335	0.05295	0.06405	0.07815	0.08745	0.10085	0.12045	0.14145	0.16385	0.19835	0.22755	0.26475	0.29465	0.32905	0.36085	0.38245	0.40015	0.41575	0.44345	0.46895	0.49925	0.52565	0.54675	0.56935	0.58855	0.60785	0.62605	0.64325	0.65775	0.67215	0.68585	0.70025	0.71395	0.72825	0.74425	0.75715	0.77135
P0 = 3.4e+08 PFU/mL	0.00474999	0.00495	0.00615	0.00734999	0.00895	0.01085	0.01295	0.01555	0.01945	0.02355	0.02915	0.03545	0.04335	0.05295	0.06405	0.07815	0.08745	0.10085	0.12045	0.14145	0.16385	0.19835	0.22755	0.26475	0.29465	0.32905	0.36085	0.38245	0.40015	0.41575	0.44345	0.46895	0.49925	0.52565	0.54675	0.56935	0.58855	0.60785	0.62605	0.64325	0.65775	0.67215	0.68585	0.70025	0.71395	0.72825	0.74425	0.75715	0.77135
P0 = 3.4e+07 PFU/mL	0.00514999	0.00575	0.00675	0.00815	0.00975	0.01165	0.01375	0.01685	0.02065	0.02495	0.03055	0.03735	0.04585	0.05585	0.06735	0.08235	0.09075	0.10525	0.12565	0.14795	0.17195	0.20825	0.23805	0.27905	0.30745	0.34335	0.36855	0.38485	0.40165	0.44055	0.45855	0.47975	0.51935	0.54205	0.56325	0.58425	0.60645	0.62585	0.64375	0.66105	0.67455	0.68935	0.70365	0.71775	0.73255	0.74725	0.76145	0.77545	0.78885
P0 = 3.4e+06 PFU/mL	0.00734999	0.00585	0.00715	0.00835	0.01035	0.01225	0.01465	0.01785	0.02205	0.02655	0.03265	0.04005	0.04885	0.05915	0.07145	0.08705	0.09415	0.11145	0.13265	0.15395	0.18245	0.21285	0.24435	0.28105	0.31485	0.35115	0.37335	0.38865	0.40415	0.43845	0.46165	0.48445	0.51775	0.54335	0.56845	0.59105	0.61145	0.62915	0.64655	0.66395	0.67945	0.69565	0.71115	0.72685	0.74055	0.75645	0.76985	0.78305	0.79615
P0 = 3.4e+05 PFU/mL	0.00474999	0.00535	0.00645	0.00745	0.00925	0.01085	0.01315	0.01625	0.01985	0.02425	0.03015	0.03695	0.04585	0.05655	0.06935	0.08445	0.09165	0.10955	0.13135	0.15245	0.17635	0.20675	0.24465	0.27685	0.30615	0.33795	0.35855	0.37615	0.40315	0.43345	0.45175	0.49325	0.51355	0.53425	0.55585	0.57615	0.59685	0.61315	0.63145	0.64915	0.66415	0.67895	0.69285	0.70585	0.72085	0.73685	0.75055	0.76315	0.77435
P0 = 3.4e+04 PFU/mL	0.00474999	0.00535	0.00604999	0.00815	0.00875	0.01075	0.01275	0.01575	0.01945	0.02385	0.02945	0.03645	0.04475	0.05535	0.06755	0.08355	0.09005	0.10735	0.12885	0.15035	0.17445	0.20265	0.23725	0.27085	0.30325	0.33755	0.35785	0.37545	0.39925	0.43085	0.44825	0.48805	0.51205	0.53305	0.55415	0.57355	0.59175	0.60935	0.62695	0.64285	0.65865	0.67295	0.68685	0.70205	0.71395	0.72475	0.73705	0.74805	0.75655
P0 = 3.4e+03 PFU/mL	0.00505	0.00555	0.00655	0.00785	0.00914999	0.01115	0.01345	0.01625	0.01975	0.02435	0.02995	0.03665	0.04565	0.05595	0.06845	0.08405	0.09095	0.10805	0.12985	0.15135	0.17655	0.20835	0.24305	0.27825	0.30705	0.34105	0.36275	0.37875	0.40005	0.43705	0.45215	0.49165	0.51645	0.53385	0.55635	0.57595	0.59405	0.61055	0.62405	0.63705	0.64565	0.65015	0.65385	0.65405	0.64515	0.62075	0.59505	0.55185	0.49295
P0 = 3.4e+02 PFU/mL	0.00474999	0.00535	0.00665	0.00775	0.00945	0.01175	0.01385	0.01705	0.02085	0.02545	0.03145	0.03855	0.04775	0.05835	0.07085	0.08485	0.09295	0.11105	0.13315	0.15465	0.18115	0.21485	0.25085	0.28395	0.32075	0.35085	0.37215	0.38745	0.40765	0.44155	0.46245	0.49115	0.51875	0.53285	0.55265	0.56545	0.57055	0.57125	0.56735	0.56165	0.54655	0.51355	0.46005	0.40135	0.33565	0.26955	0.21775	0.17765	0.15335
P0 = 3.4e+01 PFU/mL	0.00485	0.00535	0.00635	0.00734999	0.00945	0.01115	0.01355	0.01675	0.02075	0.02525	0.03185	0.03895	0.04855	0.05955	0.07305	0.08615	0.09505	0.11435	0.13665	0.15865	0.18725	0.22255	0.25515	0.29385	0.32755	0.35675	0.37725	0.38885	0.41275	0.41725	0.40555	0.38305	0.36345	0.33845	0.31175	0.28095	0.23945	0.19065	0.15165	0.12775	0.11485	0.11005	0.10985	0.11225	0.11595	0.11935	0.12265	0.12655	0.13125
P0 = 3.4e+00 PFU/mL	0.00445	0.00514999	0.00604999	0.00715	0.00875	0.01075	0.01265	0.01595	0.01985	0.02425	0.03035	0.03745	0.04665	0.05705	0.06995	0.08475	0.09215	0.11045	0.13205	0.15285	0.17885	0.21455	0.24085	0.27225	0.29835	0.30705	0.30925	0.30515	0.28825	0.24315	0.20145	0.18975	0.18795	0.19195	0.19825	0.20725	0.21825	0.22925	0.24055	0.25325	0.26765	0.27795	0.29585	0.31305	0.33435	0.35475	0.37445	0.39585	0.41065
P0 = 3.4e-01 PFU/mL	0.00435	0.00495	0.00604999	0.00694999	0.00845	0.01055	0.01255	0.01555	0.01895	0.02295	0.02765	0.03365	0.04115	0.05025	0.06095	0.07445	0.08255	0.09535	0.11195	0.12875	0.14265	0.15805	0.17055	0.16595	0.15195	0.13335	0.11125	0.09385	0.08345	0.07815	0.07745	0.07995	0.08395	0.08845	0.09475	0.10015	0.10625	0.11285	0.12055	0.12855	0.13755	0.14765	0.15865	0.17025	0.18435	0.20205	0.21975	0.23705	0.24905
Sfig3b-right
log10 [PFU/mL]	8.53148	7.53148	6.53148	5.53148	4.53148	3.53148	2.53148	1.53148	0.531479
Lysis OD (mean)	0.17235	0.3072	0.4156	0.5661	0.6528	0.75755	0.9195	1.0297	1.03825
Lysis OD (error)	0.0009	0.001025	0.000825003	0.00257501	0.000624999	0.00545001	0.040875	0.004475	0.000149995
		Series1	Series2	Series3	Series4	Series5	Series6	Series7	Series8	Series9	Series10	Series11
Time (h)	Time (min)	Uninfected	0.34	3.4	34	340	3400	34000	340000	3400000	34000000	340000000
0	0	0.00474999	0.00474999	0.00514999	0.00734999	0.00474999	0.00474999	0.00505	0.00474999	0.00485	0.00445	0.00435
0.103194	6.19167	0.00495	0.00495	0.00575	0.00585	0.00535	0.00535	0.00555	0.00535	0.00535	0.00514999	0.00495
0.206417	12.385	0.00615	0.00615	0.00675	0.00715	0.00645	0.00604999	0.00655	0.00665	0.00635	0.00604999	0.00604999
0.309639	18.5783	0.00734999	0.00734999	0.00815	0.00835	0.00745	0.00815	0.00785	0.00775	0.00734999	0.00715	0.00694999
0.412861	24.7717	0.00895	0.00895	0.00975	0.01035	0.00925	0.00875	0.00914999	0.00945	0.00945	0.00875	0.00845
0.516083	30.965	0.01085	0.01085	0.01165	0.01225	0.01085	0.01075	0.01115	0.01175	0.01115	0.01075	0.01055
0.619306	37.1583	0.01295	0.01295	0.01375	0.01465	0.01315	0.01275	0.01345	0.01385	0.01355	0.01265	0.01255
0.7225	43.35	0.01555	0.01555	0.01685	0.01785	0.01625	0.01575	0.01625	0.01705	0.01675	0.01595	0.01555
0.825722	49.5433	0.01945	0.01945	0.02065	0.02205	0.01985	0.01945	0.01975	0.02085	0.02075	0.01985	0.01895
0.928944	55.7367	0.02355	0.02355	0.02495	0.02655	0.02425	0.02385	0.02435	0.02545	0.02525	0.02425	0.02295
1.03217	61.93	0.02915	0.02915	0.03055	0.03265	0.03015	0.02945	0.02995	0.03145	0.03185	0.03035	0.02765
1.13539	68.1233	0.03545	0.03545	0.03735	0.04005	0.03695	0.03645	0.03665	0.03855	0.03895	0.03745	0.03365
1.23861	74.3167	0.04335	0.04335	0.04585	0.04885	0.04585	0.04475	0.04565	0.04775	0.04855	0.04665	0.04115
1.34181	80.5083	0.05295	0.05295	0.05585	0.05915	0.05655	0.05535	0.05595	0.05835	0.05955	0.05705	0.05025
1.44503	86.7017	0.06405	0.06405	0.06735	0.07145	0.06935	0.06755	0.06845	0.07085	0.07305	0.06995	0.06095
1.54825	92.895	0.07815	0.07815	0.08235	0.08705	0.08445	0.08355	0.08405	0.08485	0.08615	0.08475	0.07445
1.65147	99.0883	0.08745	0.08745	0.09075	0.09415	0.09165	0.09005	0.09095	0.09295	0.09505	0.09215	0.08255
1.75469	105.282	0.10085	0.10085	0.10525	0.11145	0.10955	0.10735	0.10805	0.11105	0.11435	0.11045	0.09535
1.85792	111.475	0.12045	0.12045	0.12565	0.13265	0.13135	0.12885	0.12985	0.13315	0.13665	0.13205	0.11195
1.96111	117.667	0.14145	0.14145	0.14795	0.15395	0.15245	0.15035	0.15135	0.15465	0.15865	0.15285	0.12875
2.06433	123.86	0.16385	0.16385	0.17195	0.18245	0.17635	0.17445	0.17655	0.18115	0.18725	0.17885	0.14265
2.16756	130.053	0.19835	0.19835	0.20825	0.21285	0.20675	0.20265	0.20835	0.21485	0.22255	0.21455	0.15805
2.27078	136.247	0.22755	0.22755	0.23805	0.24435	0.24465	0.23725	0.24305	0.25085	0.25515	0.24085	0.17055
2.374	142.44	0.26475	0.26475	0.27905	0.28105	0.27685	0.27085	0.27825	0.28395	0.29385	0.27225	0.16595
2.47722	148.633	0.29465	0.29465	0.30745	0.31485	0.30615	0.30325	0.30705	0.32075	0.32755	0.29835	0.15195		titer	log(titer)	min	hrs	max			log(max)		log(time)
2.58044	154.827	0.32905	0.32905	0.34335	0.35115	0.33795	0.33755	0.34105	0.35085	0.35675	0.30705	0.13335		340000000	8.53148	136.247	2.27078	0.17055			-0.768148		2.13433
2.68364	161.018	0.36085	0.36085	0.36855	0.37335	0.35855	0.35785	0.36275	0.37215	0.37725	0.30925	0.11125		34000000	7.53148	161.018	2.68364	0.30925			-0.50969		2.20688
2.78686	167.212	0.38245	0.38245	0.38485	0.38865	0.37615	0.37545	0.37875	0.38745	0.38885	0.30515	0.09385		3400000	6.53148	179.598	2.99331	0.41725			-0.379604		2.2543
2.89008	173.405	0.40015	0.40015	0.40165	0.40415	0.40315	0.39925	0.40005	0.40765	0.41275	0.28825	0.08345		340000	5.53148	229.142	3.81903	0.57125			-0.243174		2.3601
2.99331	179.598	0.41575	0.41575	0.44055	0.43845	0.43345	0.43085	0.43705	0.44155	0.41725	0.24315	0.07815		34000	4.53148	266.3	4.43833	0.65405			-0.184389		2.42537
3.09653	185.792	0.44345	0.44345	0.45855	0.46165	0.45175	0.44825	0.45215	0.46245	0.40555	0.20145	0.07745		3400	3.53148	322.038	5.36731	0.76845			-0.114384		2.50791
3.19975	191.985	0.46895	0.46895	0.47975	0.48445	0.49325	0.48805	0.49165	0.49115	0.38305	0.18975	0.07995		340	2.53148	353.003	5.88339	0.83775			-0.0768856		2.54778
3.30294	198.177	0.49925	0.49925	0.51935	0.51775	0.51355	0.51205	0.51645	0.51875	0.36345	0.18795	0.08395		34
3.40617	204.37	0.52565	0.52565	0.54205	0.54335	0.53425	0.53305	0.53385	0.53285	0.33845	0.19195	0.08845		3.4
3.50939	210.563	0.54675	0.54675	0.56325	0.56845	0.55585	0.55415	0.55635	0.55265	0.31175	0.19825	0.09475		0.34
3.61261	216.757	0.56935	0.56935	0.58425	0.59105	0.57615	0.57355	0.57595	0.56545	0.28095	0.20725	0.10015
3.71583	222.95	0.58855	0.58855	0.60645	0.61145	0.59685	0.59175	0.59405	0.57055	0.23945	0.21825	0.10625			-0.990709	-0.580521		0.980988	-0.704456	-0.995327	-0.836262	-0.955941	-0.655888	-0.995965
3.81903	229.142	0.60785	0.60785	0.62585	0.62915	0.61315	0.60935	0.61055	0.57125	0.19065	0.22925	0.11285
3.92225	235.335	0.62605	0.62605	0.64375	0.64655	0.63145	0.62695	0.62405	0.56735	0.15165	0.24055	0.12055		Sup. Fig. 3b, λwt MG1655, LBM	-0.995327	-0.990709	-0.955941	-0.995965	-0.704456	-0.580521	-0.836262	-0.655888	0.980988
4.02547	241.528	0.64325	0.64325	0.66105	0.66395	0.64915	0.64285	0.63705	0.56165	0.12775	0.25325	0.12855
4.12869	247.722	0.65775	0.65775	0.67455	0.67945	0.66415	0.65865	0.64565	0.54655	0.11485	0.26765	0.13755
4.23192	253.915	0.67215	0.67215	0.68935	0.69565	0.67895	0.67295	0.65015	0.51355	0.11005	0.27795	0.14765
4.33514	260.108	0.68585	0.68585	0.70365	0.71115	0.69285	0.68685	0.65385	0.46005	0.10985	0.29585	0.15865
4.43833	266.3	0.70025	0.70025	0.71775	0.72685	0.70585	0.70205	0.65405	0.40135	0.11225	0.31305	0.17025
4.54156	272.493	0.71395	0.71395	0.73255	0.74055	0.72085	0.71395	0.64515	0.33565	0.11595	0.33435	0.18435
4.64478	278.687	0.72825	0.72825	0.74725	0.75645	0.73685	0.72475	0.62075	0.26955	0.11935	0.35475	0.20205
4.748	284.88	0.74425	0.74425	0.76145	0.76985	0.75055	0.73705	0.59505	0.21775	0.12265	0.37445	0.21975
4.85122	291.073	0.75715	0.75715	0.77545	0.78305	0.76315	0.74805	0.55185	0.17765	0.12655	0.39585	0.23705
4.95444	297.267	0.77135	0.77135	0.78885	0.79615	0.77435	0.75655	0.49295	0.15335	0.13125	0.41065	0.24905
5.05767	303.46	0.78425	0.78425	0.80095	0.80705	0.78475	0.76395	0.42315	0.14215	0.13555	0.42865	0.26115
5.16086	309.652	0.79475	0.79475	0.81235	0.82085	0.79385	0.76645	0.34435	0.13875	0.14045	0.44435	0.27555
5.26408	315.845	0.80645	0.80645	0.82345	0.83005	0.80475	0.76685	0.27115	0.13795	0.14485	0.46725	0.29215
5.36731	322.038	0.81595	0.81595	0.83455	0.84045	0.81105	0.76845	0.21435	0.13935	0.15075	0.48805	0.30855
5.47053	328.232	0.82715	0.82715	0.84555	0.85125	0.81835	0.76385	0.16905	0.14105	0.15465	0.50895	0.32645
5.57375	334.425	0.83835	0.83835	0.85735	0.86315	0.82465	0.75615	0.14245	0.14255	0.16135	0.52625	0.34385
5.67697	340.618	0.85025	0.85025	0.86815	0.87535	0.83395	0.73935	0.12785	0.14405	0.16645	0.54135	0.36345
5.78017	346.81	0.86085	0.86085	0.87855	0.88685	0.83695	0.71885	0.12035	0.14615	0.17215	0.55705	0.38305
5.88339	353.003	0.87235	0.87235	0.88955	0.89555	0.83775	0.69495	0.11715	0.14805	0.17865	0.57175	0.39945
5.98661	359.197	0.88275	0.88275	0.89885	0.90325	0.83705	0.66135	0.11545	0.15105	0.18495	0.58545	0.42035
6.08983	365.39	0.88995	0.88995	0.90805	0.91295	0.83485	0.61355	0.11465	0.15245	0.19115	0.59975	0.44105
6.19306	371.583	0.89825	0.89825	0.91755	0.92245	0.83395	0.54885	0.11545	0.15495	0.19785	0.61335	0.46175
6.29628	377.777	0.90735	0.90735	0.92505	0.92905	0.82825	0.47855	0.11535	0.15705	0.20425	0.62795	0.47865
6.39947	383.968	0.91475	0.91475	0.93355	0.93705	0.82295	0.40535	0.11635	0.15935	0.21155	0.64105	0.49835
6.50269	390.162	0.92345	0.92345	0.94055	0.94535	0.81135	0.33815	0.11865	0.16215	0.21845	0.65415	0.51615
6.60592	396.355	0.93085	0.93085	0.94745	0.95335	0.79875	0.27475	0.12105	0.16575	0.22615	0.66645	0.53395
6.70914	402.548	0.93595	0.93595	0.95415	0.95865	0.77805	0.21865	0.12215	0.16775	0.23385	0.67885	0.55055
6.81236	408.742	0.94265	0.94265	0.96135	0.96675	0.75475	0.17475	0.12405	0.17235	0.24285	0.69105	0.56465
6.91558	414.935	0.95005	0.95005	0.96965	0.97425	0.72415	0.14455	0.12565	0.17425	0.25225	0.70205	0.58095
7.01881	421.128	0.95585	0.95585	0.97375	0.97765	0.68275	0.12665	0.12825	0.17865	0.26225	0.71495	0.59805
7.122	427.32	0.96205	0.96205	0.97925	0.98365	0.62915	0.11415	0.12895	0.18235	0.27305	0.72955	0.61245
7.22522	433.513	0.96525	0.96525	0.98565	0.99105	0.55465	0.10755	0.13055	0.18595	0.28455	0.74115	0.62785
7.32844	439.707	0.97665	0.97665	0.99205	0.99845	0.48505	0.10435	0.13115	0.18935	0.29755	0.75255	0.64345
7.43167	445.9	0.97845	0.97845	1.00195	1.00525	0.41205	0.10285	0.13215	0.19355	0.31115	0.76335	0.65685
7.53489	452.093	0.98985	0.98985	1.00545	1.01185	0.35015	0.10345	0.13575	0.19735	0.32525	0.77395	0.66995
7.63811	458.287	0.99395	0.99395	1.01115	1.01155	0.29685	0.10475	0.13675	0.20165	0.34285	0.78405	0.68345
7.74131	464.478	0.99955	0.99955	1.01645	1.02065	0.24365	0.10695	0.13915	0.20655	0.35855	0.79345	0.69665
7.84453	470.672	1.00505	1.00505	1.02335	1.02615	0.19895	0.10915	0.14155	0.21315	0.37445	0.80195	0.71085
7.94775	476.865	1.01255	1.01255	1.02905	1.03075	0.16555	0.11125	0.14325	0.21775	0.38925	0.81015	0.72365
8.05097	483.058	1.01645	1.01645	1.03355	1.03115	0.14275	0.11155	0.14405	0.22805	0.40375	0.81815	0.73595
8.15419	489.252	1.01955	1.01955	1.03665	1.03495	0.12745	0.11215	0.14635	0.23535	0.41855	0.82605	0.74745
8.25742	495.445	1.01875	1.01875	1.03735	1.03805	0.11695	0.11375	0.14795	0.24445	0.43475	0.83415	0.75785
8.36061	501.637	1.02225	1.02225	1.03855	1.03565	0.11125	0.11355	0.14965	0.25875	0.45005	0.84185	0.76875
8.46383	507.83	1.02265	1.02265	1.03785	1.03745	0.10805	0.11615	0.15065	0.24925	0.46545	0.84865	0.77785
8.56706	514.023	1.02325	1.02325	1.03955	1.03635	0.10815	0.11665	0.15315	0.26795	0.48105	0.85545	0.78755
8.67028	520.217	1.02255	1.02255	1.03715	1.03595	0.11015	0.11825	0.15515	0.26285	0.49675	0.86215	0.79625
8.7735	526.41	1.02165	1.02165	1.03935	1.03585	0.11175	0.11935	0.15745	0.26875	0.51245	0.86975	0.80535
8.87672	532.603	1.02255	1.02255	1.03375	1.03515	0.11375	0.12495	0.15925	0.27555	0.52805	0.87565	0.81335
8.97992	538.795	1.02085	1.02085	1.03515	1.03735	0.11515	0.11995	0.16065	0.28285	0.54215	0.88265	0.82135
9.08314	544.988	1.02315	1.02315	1.03535	1.03865	0.11685	0.12285	0.16485	0.29075	0.55685	0.88855	0.82885
9.18636	551.182	1.02265	1.02265	1.04215	1.03485	0.11805	0.12375	0.16775	0.29945	0.57075	0.89465	0.83505
9.28958	557.375	1.02195	1.02195	1.03625	1.03535	0.11995	0.12845	0.16725	0.30875	0.58505	0.90965	0.84255
9.39281	563.568	1.02195	1.02195	1.03975	1.03475	0.12005	0.12835	0.16955	0.31885	0.59945	0.92445	0.84915
9.49603	569.762	1.02205	1.02205	1.03875	1.03515	0.12085	0.12945	0.17245	0.33085	0.61425	0.92825	0.85615
9.59922	575.953	1.01845	1.01845	1.03495	1.03235	0.12135	0.12905	0.17605	0.34135	0.62915	0.92855	0.86295
9.70244	582.147	1.02165	1.02165	1.03595	1.03585	0.12245	0.12845	0.17875	0.35195	0.64305	0.92855	0.86935
9.80567	588.34	1.02025	1.02025	1.03355	1.03205	0.12375	0.12905	0.18125	0.36175	0.65525	0.92775	0.88135
9.90889	594.533	1.01745	1.01745	1.03525	1.03115	0.12535	0.13095	0.18245	0.37375	0.66745	0.92835	0.89615
10.0121	600.727	1.01435	1.01435	1.03295	1.03025	0.12635	0.12925	0.18475	0.38465	0.67935	0.92915	0.90075
10.1153	606.92	1.01545	1.01545	1.03275	1.03185	0.12575	0.13045	0.18675	0.39795	0.69075	0.92945	0.90125
10.2185	613.112	1.01465	1.01465	1.02915	1.02965	0.12765	0.13205	0.19075	0.40945	0.70125	0.92835	0.90225
10.3217	619.305	1.01625	1.01625	1.02965	1.02955	0.12725	0.13315	0.18935	0.42325	0.71125	0.92865	0.90265
10.425	625.498	1.01285	1.01285	1.02755	1.02865	0.13045	0.13475	0.19415	0.43445	0.72135	0.92865	0.90305
10.5282	631.692	1.01555	1.01555	1.02685	1.02675	0.13275	0.13555	0.19915	0.44665	0.73095	0.92835	0.90385
10.6314	637.885	1.01135	1.01135	1.02635	1.02715	0.13335	0.14015	0.20255	0.45705	0.74045	0.92915	0.90425
10.7346	644.078	1.01185	1.01185	1.02625	1.02575	0.13285	0.13905	0.20325	0.46935	0.74935	0.92855	0.90525
10.8378	650.27	1.01225	1.01225	1.02465	1.02325	0.13125	0.13985	0.20855	0.48195	0.75795	0.92725	0.90495
10.9411	656.463	1.01155	1.01155	1.02435	1.02155	0.13525	0.14235	0.21105	0.49405	0.76725	0.92735	0.90515
11.0443	662.657	1.01035	1.01035	1.02345	1.02195	0.13695	0.13925	0.21445	0.50535	0.77495	0.92695	0.90565
11.1475	668.85	1.00365	1.00365	1.02145	1.02145	0.13865	0.14075	0.21685	0.51815	0.78275	0.92685	0.90505
11.2507	675.043	1.00825	1.00825	1.02235	1.01995	0.13975	0.14215	0.22595	0.52745	0.79025	0.92595	0.90565
11.3539	681.237	1.00705	1.00705	1.02015	1.02195	0.13945	0.14365	0.22725	0.54365	0.79795	0.92515	0.90525
11.4572	687.43	1.00685	1.00685	1.02085	1.01865	0.13965	0.14445	0.23345	0.55305	0.80465	0.92455	0.90485
11.5604	693.623	1.00555	1.00555	1.01835	1.02035	0.14025	0.14465	0.23395	0.56665	0.81215	0.92465	0.90485
11.6636	699.815	1.00345	1.00345	1.01885	1.01845	0.14235	0.14705	0.24615	0.57885	0.81905	0.92395	0.90385
11.7668	706.008	1.00335	1.00335	1.01835	1.01745	0.14355	0.15375	0.25015	0.59145	0.82975	0.92375	0.90365
11.87	712.202	1.00275	1.00275	1.01605	1.01395	0.14405	0.14725	0.25315	0.60115	0.85025	0.92285	0.90395
11.9733	718.395	0.99745	0.99745	1.01515	1.01505	0.14585	0.15045	0.25775	0.61595	0.85485	0.92175	0.90325
12.0765	724.588	1.00375	1.00375	1.01425	1.01485	0.14825	0.15035	0.26305	0.62235	0.85515	0.92165	0.90235
12.1797	730.782	1.00125	1.00125	1.01465	1.01315	0.14715	0.15065	0.27165	0.63255	0.85585	0.92085	0.90175
12.284	737.04	0.99575	0.99575	1.01275	1.01275	0.14845	0.16125	0.28015	0.64175	0.85655	0.92015	0.90105
12.3872	743.233	0.99425	0.99425	1.01105	1.01075	0.14825	0.15265	0.28685	0.65595	0.85705	0.92015	0.90115
12.4904	749.427	0.99315	0.99315	1.01155	1.01315	0.14995	0.15345	0.29165	0.66425	0.85775	0.91945	0.90065
12.5937	755.62	0.99095	0.99095	1.01025	1.00965	0.15015	0.15545	0.29795	0.67065	0.85845	0.91925	0.90025
12.6969	761.813	0.99025	0.99025	1.00935	1.00775	0.14755	0.15595	0.30335	0.68105	0.85815	0.91855	0.89915
12.8001	768.005	0.99565	0.99565	1.00915	1.00885	0.15125	0.15505	0.31145	0.69015	0.85925	0.91775	0.89885
12.9033	774.198	0.99415	0.99415	1.00835	1.00645	0.15105	0.15605	0.31915	0.69875	0.85935	0.91675	0.89795
13.0065	780.392	0.99405	0.99405	1.00745	1.00505	0.15255	0.15905	0.32755	0.71105	0.86005	0.91695	0.89795
13.1098	786.585	0.98745	0.98745	1.00695	1.00675	0.15245	0.15995	0.33755	0.72405	0.85975	0.91615	0.89665
13.213	792.778	0.98805	0.98805	1.00485	1.00305	0.15495	0.16055	0.34625	0.73365	0.86025	0.91535	0.89595
13.3162	798.972	0.98795	0.98795	1.00565	1.00245	0.15525	0.16205	0.35455	0.74005	0.86025	0.91515	0.89595
13.4194	805.163	0.98805	0.98805	1.00495	1.00295	0.15625	0.16355	0.36305	0.74625	0.86115	0.91545	0.89505
13.5226	811.357	0.98705	0.98705	1.00315	1.00205	0.15665	0.16645	0.37145	0.76015	0.86075	0.91425	0.89475
13.6258	817.55	0.98645	0.98645	1.00255	1.00095	0.15805	0.16255	0.37995	0.75715	0.86045	0.91405	0.89365
13.7291	823.743	0.98545	0.98545	1.00225	1.00095	0.15745	0.16925	0.38955	0.76315	0.86075	0.91385	0.89375
13.8323	829.937	0.98435	0.98435	1.00135	1.00195	0.16015	0.16775	0.39785	0.76815	0.86105	0.91335	0.89245
13.9355	836.13	0.98245	0.98245	1.00015	0.99935	0.15935	0.16965	0.40755	0.77455	0.86115	0.91295	0.89195
14.0387	842.322	0.98295	0.98295	0.99955	0.99645	0.15915	0.17165	0.41635	0.77795	0.86065	0.91255	0.89065
14.1419	848.515	0.98215	0.98215	0.99895	0.99615	0.16115	0.17465	0.42605	0.79325	0.86175	0.91235	0.89125
14.2451	854.708	0.98295	0.98295	0.99885	0.99645	0.16115	0.17515	0.43555	0.79815	0.86125	0.91185	0.89025
14.3484	860.902	0.98085	0.98085	0.99745	0.99515	0.16295	0.17365	0.44485	0.80105	0.86155	0.91165	0.88985
14.4516	867.095	0.97935	0.97935	0.99665	0.99345	0.16485	0.18505	0.45415	0.80045	0.86055	0.91075	0.88865
14.5548	873.288	0.97955	0.97955	0.99545	0.99445	0.16555	0.17865	0.46305	0.79985	0.86075	0.90925	0.88665
14.658	879.48	0.97875	0.97875	0.99465	0.99215	0.16465	0.17995	0.47275	0.81095	0.86005	0.90965	0.88585
14.7612	885.673	0.97785	0.97785	0.99385	0.99085	0.16545	0.18185	0.48235	0.80105	0.86065	0.90965	0.88555
14.8644	891.867	0.97695	0.97695	0.99365	0.98975	0.16885	0.18355	0.49135	0.80155	0.86025	0.90865	0.88485
14.9677	898.06	0.97655	0.97655	0.99265	0.98995	0.16865	0.18475	0.50095	0.79985	0.85985	0.90825	0.88405
15.0709	904.253	0.97565	0.97565	0.99225	0.99015	0.17035	0.18905	0.51025	0.79925	0.86055	0.90765	0.88205
15.1741	910.447	0.97475	0.97475	0.99055	0.98735	0.17145	0.19055	0.52055	0.80175	0.86035	0.90755	0.88225
15.2773	916.638	0.97505	0.97505	0.98965	0.98745	0.17065	0.19285	0.53025	0.79795	0.86065	0.90715	0.88215
15.3805	922.832	0.97425	0.97425	0.98945	0.98445	0.17275	0.19625	0.54035	0.79895	0.86035	0.90715	0.88445
15.4838	929.025	0.97395	0.97395	0.98835	0.98555	0.18145	0.19875	0.54905	0.80155	0.85995	0.90605	0.88265
15.587	935.218	0.97295	0.97295	0.98725	0.98435	0.17505	0.19775	0.55795	0.79805	0.86015	0.90545	0.88385
15.6902	941.412	0.97245	0.97245	0.98695	0.98235	0.17675	0.20425	0.56655	0.79845	0.86035	0.90435	0.88605
15.7934	947.605	0.97625	0.97625	0.98645	0.98075	0.17585	0.20485	0.57575	0.79635	0.85995	0.90495	0.89145
15.8966	953.797	0.96995	0.96995	0.98585	0.97945	0.18905	0.20955	0.58395	0.79545	0.86025	0.90415	0.88835
15.9998	959.99	0.97075	0.97075	0.98575	0.98495	0.17705	0.21485	0.59255	0.79705	0.85975	0.90365	0.89345
16.1031	966.183	0.97005	0.97005	0.98405	0.98115	0.17855	0.21635	0.60065	0.79775	0.85955	0.90305	0.89945
16.2063	972.377	0.97015	0.97015	0.98315	0.98125	0.18255	0.21675	0.60915	0.79585	0.85935	0.90245	0.89295
16.3095	978.57	0.97085	0.97085	0.98255	0.98035	0.18015	0.22395	0.61685	0.79475	0.85905	0.90235	0.88845
16.4127	984.763	0.96825	0.96825	0.98195	0.97685	0.18335	0.22385	0.62525	0.79445	0.85975	0.90195	0.89595
16.5159	990.955	0.96745	0.96745	0.98145	0.97815	0.18575	0.23025	0.63275	0.79415	0.85975	0.90165	0.90335
16.6191	997.148	0.96585	0.96585	0.98015	0.97595	0.20205	0.23305	0.64075	0.79785	0.85895	0.90055	0.91435
16.7224	1003.34	0.96575	0.96575	0.97995	0.97705	0.18755	0.23775	0.64745	0.80105	0.85925	0.89995	0.90565
16.8256	1009.53	0.96585	0.96585	0.97975	0.97555	0.19045	0.24265	0.65535	0.79275	0.85955	0.89965	0.91705
16.9288	1015.73	0.96405	0.96405	0.97795	0.97185	0.19125	0.24815	0.66235	0.79275	0.85865	0.89915	0.91355
17.032	1021.92	0.96385	0.96385	0.97765	0.97455	0.19615	0.26095	0.66935	0.79175	0.85845	0.89825	0.90895
17.1352	1028.11	0.96415	0.96415	0.97705	0.97405	0.19655	0.25675	0.67665	0.79095	0.85865	0.89795	0.91705
17.2384	1034.31	0.96305	0.96305	0.97715	0.97095	0.19745	0.26245	0.68345	0.79025	0.85895	0.89755	0.91155
17.3417	1040.5	0.96205	0.96205	0.97615	0.97155	0.19505	0.26965	0.69115	0.79015	0.85835	0.89695	0.91805
17.4449	1046.69	0.96125	0.96125	0.97535	0.96975	0.21595	0.27155	0.70425	0.78925	0.85815	0.89675	0.90585
17.5481	1052.89	0.96205	0.96205	0.97435	0.97045	0.20025	0.27785	0.71375	0.78825	0.85815	0.89595	0.91025
17.6513	1059.08	0.96045	0.96045	0.97415	0.96925	0.20425	0.28765	0.72035	0.78925	0.85775	0.89545	0.91875
17.7545	1065.27	0.96425	0.96425	0.97285	0.97005	0.20775	0.28735	0.72775	0.78675	0.85775	0.89445	0.90905
17.8577	1071.46	0.95965	0.95965	0.97275	0.96885	0.21435	0.29565	0.72745	0.78915	0.85785	0.89445	0.91835
17.961	1077.66	0.96005	0.96005	0.97165	0.96795	0.21015	0.30035	0.72615	0.78625	0.85715	0.89405	0.90695
18.0642	1083.85	0.95785	0.95785	0.97215	0.96685	0.22285	0.30695	0.72525	0.78675	0.85735	0.89365	0.90895
18.1674	1090.04	0.96075	0.96075	0.97025	0.96675	0.22185	0.31495	0.72455	0.78525	0.85775	0.89285	0.91215
18.2706	1096.24	0.96005	0.96005	0.97025	0.96625	0.21785	0.32185	0.72405	0.78515	0.85735	0.89225	0.90915
18.3738	1102.43	0.95755	0.95755	0.96885	0.96715	0.21725	0.33105	0.72365	0.78465	0.85705	0.89135	0.91675
18.4771	1108.62	0.96175	0.96175	0.96925	0.96595	0.22365	0.33815	0.72325	0.78455	0.85695	0.89115	0.92035
18.5803	1114.82	0.95775	0.95775	0.96815	0.96285	0.22665	0.34635	0.72305	0.78365	0.85635	0.89105	0.91175
18.6835	1121.01	0.95425	0.95425	0.96785	0.96365	0.23035	0.35575	0.72225	0.78325	0.85655	0.89025	0.91105
18.7867	1127.2	0.95875	0.95875	0.96675	0.96275	0.23225	0.36135	0.72085	0.78295	0.85615	0.88965	0.91225
18.8899	1133.4	0.95715	0.95715	0.96535	0.96155	0.24525	0.37515	0.72105	0.78385	0.85575	0.88885	0.90725
18.9931	1139.59	0.95265	0.95265	0.96565	0.96315	0.26175	0.37795	0.72035	0.78265	0.85595	0.88935	0.90615
19.0964	1145.78	0.95615	0.95615	0.96565	0.96025	0.26085	0.38655	0.72025	0.78395	0.85545	0.88825	0.91445
19.1996	1151.97	0.95185	0.95185	0.96475	0.95975	0.24685	0.39565	0.71945	0.78135	0.85495	0.88795	0.91565
19.3028	1158.17	0.95095	0.95095	0.96305	0.95995	0.25445	0.40455	0.71875	0.78045	0.85515	0.88725	0.90585
19.406	1164.36	0.95485	0.95485	0.96345	0.95935	0.25195	0.41445	0.71775	0.78315	0.85425	0.88705	0.91705
19.5093	1170.56	0.95345	0.95345	0.96255	0.95735	0.25965	0.42555	0.71715	0.78085	0.85415	0.88625	0.90515
19.6124	1176.75	0.95375	0.95375	0.96155	0.95865	0.26575	0.43575	0.71635	0.78365	0.85415	0.88605	0.90325
19.7157	1182.94	0.94885	0.94885	0.96095	0.95875	0.26445	0.44375	0.71615	0.78135	0.85375	0.88535	0.89955
19.8189	1189.13	0.94795	0.94795	0.95995	0.95735	0.27415	0.45345	0.71565	0.77995	0.85375	0.88555	0.90915
19.9221	1195.33	0.94675	0.94675	0.95925	0.95615	0.27905	0.46105	0.71455	0.78165	0.85365	0.88445	0.90995
20.0253	1201.52	0.94845	0.94845	0.95885	0.95595	0.29305	0.47045	0.71425	0.77985	0.85325	0.88355	0.93235
20.1286	1207.71	0.95105	0.95105	0.95815	0.95415	0.29745	0.47885	0.71375	0.78185	0.85325	0.88415	0.90715
20.2318	1213.91	0.94785	0.94785	0.95775	0.95455	0.31125	0.48815	0.71305	0.77875	0.85215	0.88295	0.91265
20.335	1220.1	0.94745	0.94745	0.95705	0.95405	0.30695	0.49735	0.71265	0.77695	0.85255	0.88295	0.90975
20.4382	1226.29	0.94965	0.94965	0.95575	0.95235	0.30975	0.50635	0.71205	0.78295	0.85155	0.88225	0.90425
20.5414	1232.49	0.94415	0.94415	0.95635	0.95255	0.31405	0.51705	0.71155	0.78065	0.85165	0.88205	0.90175
20.6446	1238.68	0.94315	0.94315	0.95555	0.95155	0.32265	0.52295	0.71065	0.78045	0.85135	0.88155	0.91025
20.7479	1244.87	0.94345	0.94345	0.95545	0.95195	0.32765	0.53325	0.71015	0.77985	0.85085	0.88095	0.90385
20.8511	1251.07	0.94285	0.94285	0.95455	0.95035	0.33545	0.54015	0.70975	0.78185	0.85085	0.88065	0.88585
20.9543	1257.26	0.94265	0.94265	0.95465	0.95075	0.34545	0.54825	0.70945	0.77645	0.85115	0.88065	0.90765
21.0575	1263.45	0.94345	0.94345	0.95305	0.94955	0.35125	0.55805	0.70855	0.77875	0.85005	0.87955	0.90025
21.1607	1269.64	0.94555	0.94555	0.95385	0.94885	0.35995	0.56795	0.70845	0.78025	0.84985	0.88005	0.90235
21.2639	1275.84	0.94035	0.94035	0.95165	0.94895	0.36805	0.57295	0.70785	0.77705	0.84965	0.87955	0.91685
21.3672	1282.03	0.94085	0.94085	0.95245	0.94785	0.38035	0.57925	0.70765	0.77715	0.84975	0.87925	0.90465
21.4704	1288.22	0.93995	0.93995	0.95145	0.94705	0.40015	0.58705	0.70645	0.77385	0.84895	0.87835	0.91685
21.5736	1294.42	0.93865	0.93865	0.95125	0.94605	0.39565	0.59405	0.70615	0.77155	0.84885	0.87805	0.92095
21.6768	1300.61	0.93825	0.93825	0.95085	0.94595	0.40895	0.60135	0.70555	0.77415	0.84835	0.87765	0.90435
21.78	1306.8	0.93845	0.93845	0.94955	0.94565	0.41315	0.60765	0.70555	0.77285	0.84805	0.87755	0.89965
21.8833	1313	0.93705	0.93705	0.94985	0.94505	0.43005	0.61405	0.70435	0.76885	0.84785	0.87725	0.92245
21.9865	1319.19	0.94055	0.94055	0.94885	0.94435	0.44265	0.62035	0.70425	0.77015	0.84725	0.87675	0.92375
22.0897	1325.38	0.93715	0.93715	0.94845	0.94385	0.44625	0.62655	0.70365	0.76735	0.84705	0.87665	0.91005
22.1929	1331.57	0.93595	0.93595	0.94785	0.94355	0.46645	0.63375	0.70385	0.76715	0.84655	0.87635	0.93235
22.2961	1337.77	0.93575	0.93575	0.94765	0.94395	0.48305	0.64245	0.70305	0.76855	0.84645	0.87625	0.90955
22.3993	1343.96	0.93545	0.93545	0.94815	0.94275	0.48175	0.65375	0.70235	0.76355	0.84565	0.87595	0.89995
22.5026	1350.15	0.93525	0.93525	0.94605	0.94165	0.48525	0.66115	0.70195	0.76545	0.84565	0.87585	0.89795
22.6058	1356.35	0.93365	0.93365	0.94585	0.94125	0.49265	0.67185	0.70145	0.76335	0.84515	0.87565	0.91915
22.709	1362.54	0.93425	0.93425	0.94425	0.93875	0.50185	0.66945	0.70095	0.76525	0.84495	0.87535	0.90295
22.8122	1368.73	0.93335	0.93335	0.94505	0.93725	0.51525	0.67325	0.70105	0.76495	0.84495	0.87505	0.90615
22.9154	1374.93	0.93205	0.93205	0.94505	0.93645	0.52075	0.68215	0.70065	0.77075	0.84405	0.87495	0.89415
23.0186	1381.12	0.93285	0.93285	0.94475	0.93685	0.52965	0.68005	0.70015	0.76965	0.84475	0.87495	0.91495
23.1219	1387.31	0.93225	0.93225	0.94455	0.93575	0.54585	0.68875	0.69965	0.76435	0.84345	0.87435	0.89795
23.2251	1393.5	0.93115	0.93115	0.94325	0.93485	0.54665	0.68325	0.69905	0.77325	0.84325	0.87405	0.90695
						0.83775	0.76845	0.65405	0.57125	0.41725	0.30925	0.17055
[truncated: 177 more columns]

## Sheet: Sfig3b
Sfig3b-left
Time (h)	0	0.103194	0.206417	0.309639	0.412861	0.516083	0.619306	0.7225	0.825722	0.928944	1.03217	1.13539	1.23861	1.34181	1.44503	1.54825	1.65147	1.75469	1.85792	1.96111	2.06433	2.16756	2.27078	2.374	2.47722	2.58044	2.68364	2.78686	2.89008	2.99331	3.09653	3.19975	3.30294	3.40617	3.50939	3.61261	3.71583	3.81903	3.92225	4.02547	4.12869	4.23192	4.33514	4.43833	4.54156	4.64478	4.748	4.85122	4.95444
Uninfected	0.00474999	0.00495	0.00615	0.00734999	0.00895	0.01085	0.01295	0.01555	0.01945	0.02355	0.02915	0.03545	0.04335	0.05295	0.06405	0.07815	0.08745	0.10085	0.12045	0.14145	0.16385	0.19835	0.22755	0.26475	0.29465	0.32905	0.36085	0.38245	0.40015	0.41575	0.44345	0.46895	0.49925	0.52565	0.54675	0.56935	0.58855	0.60785	0.62605	0.64325	0.65775	0.67215	0.68585	0.70025	0.71395	0.72825	0.74425	0.75715	0.77135
P0 = 3.4e+08 PFU/mL	0.00474999	0.00495	0.00615	0.00734999	0.00895	0.01085	0.01295	0.01555	0.01945	0.02355	0.02915	0.03545	0.04335	0.05295	0.06405	0.07815	0.08745	0.10085	0.12045	0.14145	0.16385	0.19835	0.22755	0.26475	0.29465	0.32905	0.36085	0.38245	0.40015	0.41575	0.44345	0.46895	0.49925	0.52565	0.54675	0.56935	0.58855	0.60785	0.62605	0.64325	0.65775	0.67215	0.68585	0.70025	0.71395	0.72825	0.74425	0.75715	0.77135
P0 = 3.4e+07 PFU/mL	0.00514999	0.00575	0.00675	0.00815	0.00975	0.01165	0.01375	0.01685	0.02065	0.02495	0.03055	0.03735	0.04585	0.05585	0.06735	0.08235	0.09075	0.10525	0.12565	0.14795	0.17195	0.20825	0.23805	0.27905	0.30745	0.34335	0.36855	0.38485	0.40165	0.44055	0.45855	0.47975	0.51935	0.54205	0.56325	0.58425	0.60645	0.62585	0.64375	0.66105	0.67455	0.68935	0.70365	0.71775	0.73255	0.74725	0.76145	0.77545	0.78885
P0 = 3.4e+06 PFU/mL	0.00734999	0.00585	0.00715	0.00835	0.01035	0.01225	0.01465	0.01785	0.02205	0.02655	0.03265	0.04005	0.04885	0.05915	0.07145	0.08705	0.09415	0.11145	0.13265	0.15395	0.18245	0.21285	0.24435	0.28105	0.31485	0.35115	0.37335	0.38865	0.40415	0.43845	0.46165	0.48445	0.51775	0.54335	0.56845	0.59105	0.61145	0.62915	0.64655	0.66395	0.67945	0.69565	0.71115	0.72685	0.74055	0.75645	0.76985	0.78305	0.79615
P0 = 3.4e+05 PFU/mL	0.00474999	0.00535	0.00645	0.00745	0.00925	0.01085	0.01315	0.01625	0.01985	0.02425	0.03015	0.03695	0.04585	0.05655	0.06935	0.08445	0.09165	0.10955	0.13135	0.15245	0.17635	0.20675	0.24465	0.27685	0.30615	0.33795	0.35855	0.37615	0.40315	0.43345	0.45175	0.49325	0.51355	0.53425	0.55585	0.57615	0.59685	0.61315	0.63145	0.64915	0.66415	0.67895	0.69285	0.70585	0.72085	0.73685	0.75055	0.76315	0.77435
P0 = 3.4e+04 PFU/mL	0.00474999	0.00535	0.00604999	0.00815	0.00875	0.01075	0.01275	0.01575	0.01945	0.02385	0.02945	0.03645	0.04475	0.05535	0.06755	0.08355	0.09005	0.10735	0.12885	0.15035	0.17445	0.20265	0.23725	0.27085	0.30325	0.33755	0.35785	0.37545	0.39925	0.43085	0.44825	0.48805	0.51205	0.53305	0.55415	0.57355	0.59175	0.60935	0.62695	0.64285	0.65865	0.67295	0.68685	0.70205	0.71395	0.72475	0.73705	0.74805	0.75655
P0 = 3.4e+03 PFU/mL	0.00505	0.00555	0.00655	0.00785	0.00914999	0.01115	0.01345	0.01625	0.01975	0.02435	0.02995	0.03665	0.04565	0.05595	0.06845	0.08405	0.09095	0.10805	0.12985	0.15135	0.17655	0.20835	0.24305	0.27825	0.30705	0.34105	0.36275	0.37875	0.40005	0.43705	0.45215	0.49165	0.51645	0.53385	0.55635	0.57595	0.59405	0.61055	0.62405	0.63705	0.64565	0.65015	0.65385	0.65405	0.64515	0.62075	0.59505	0.55185	0.49295
P0 = 3.4e+02 PFU/mL	0.00474999	0.00535	0.00665	0.00775	0.00945	0.01175	0.01385	0.01705	0.02085	0.02545	0.03145	0.03855	0.04775	0.05835	0.07085	0.08485	0.09295	0.11105	0.13315	0.15465	0.18115	0.21485	0.25085	0.28395	0.32075	0.35085	0.37215	0.38745	0.40765	0.44155	0.46245	0.49115	0.51875	0.53285	0.55265	0.56545	0.57055	0.57125	0.56735	0.56165	0.54655	0.51355	0.46005	0.40135	0.33565	0.26955	0.21775	0.17765	0.15335
P0 = 3.4e+01 PFU/mL	0.00485	0.00535	0.00635	0.00734999	0.00945	0.01115	0.01355	0.01675	0.02075	0.02525	0.03185	0.03895	0.04855	0.05955	0.07305	0.08615	0.09505	0.11435	0.13665	0.15865	0.18725	0.22255	0.25515	0.29385	0.32755	0.35675	0.37725	0.38885	0.41275	0.41725	0.40555	0.38305	0.36345	0.33845	0.31175	0.28095	0.23945	0.19065	0.15165	0.12775	0.11485	0.11005	0.10985	0.11225	0.11595	0.11935	0.12265	0.12655	0.13125
P0 = 3.4e+00 PFU/mL	0.00445	0.00514999	0.00604999	0.00715	0.00875	0.01075	0.01265	0.01595	0.01985	0.02425	0.03035	0.03745	0.04665	0.05705	0.06995	0.08475	0.09215	0.11045	0.13205	0.15285	0.17885	0.21455	0.24085	0.27225	0.29835	0.30705	0.30925	0.30515	0.28825	0.24315	0.20145	0.18975	0.18795	0.19195	0.19825	0.20725	0.21825	0.22925	0.24055	0.25325	0.26765	0.27795	0.29585	0.31305	0.33435	0.35475	0.37445	0.39585	0.41065
P0 = 3.4e-01 PFU/mL	0.00435	0.00495	0.00604999	0.00694999	0.00845	0.01055	0.01255	0.01555	0.01895	0.02295	0.02765	0.03365	0.04115	0.05025	0.06095	0.07445	0.08255	0.09535	0.11195	0.12875	0.14265	0.15805	0.17055	0.16595	0.15195	0.13335	0.11125	0.09385	0.08345	0.07815	0.07745	0.07995	0.08395	0.08845	0.09475	0.10015	0.10625	0.11285	0.12055	0.12855	0.13755	0.14765	0.15865	0.17025	0.18435	0.20205	0.21975	0.23705	0.24905
Sfig3b-right
log10 [PFU/mL]	8.53148	7.53148	6.53148	5.53148	4.53148	3.53148	2.53148	1.53148	0.531479
Lysis OD (mean)	0.17235	0.3072	0.4156	0.5661	0.6528	0.75755	0.9195	1.0297	1.03825
Lysis OD (error)	0.0009	0.001025	0.000825003	0.00257501	0.000624999	0.00545001	0.040875	0.004475	0.000149995
		Series1	Series2	Series3	Series4	Series5	Series6	Series7	Series8	Series9	Series10	Series11
Time (h)	Time (min)	Uninfected	340000000	34000000	3400000	340000	34000	3400	340	34	3.4	0.34
0	0	0.00474999	0.00474999	0.00514999	0.00734999	0.00474999	0.00474999	0.00505	0.00474999	0.00485	0.00445	0.00435
0.103194	6.19167	0.00495	0.00495	0.00575	0.00585	0.00535	0.00535	0.00555	0.00535	0.00535	0.00514999	0.00495
0.206417	12.385	0.00615	0.00615	0.00675	0.00715	0.00645	0.00604999	0.00655	0.00665	0.00635	0.00604999	0.00604999
0.309639	18.5783	0.00734999	0.00734999	0.00815	0.00835	0.00745	0.00815	0.00785	0.00775	0.00734999	0.00715	0.00694999
0.412861	24.7717	0.00895	0.00895	0.00975	0.01035	0.00925	0.00875	0.00914999	0.00945	0.00945	0.00875	0.00845
0.516083	30.965	0.01085	0.01085	0.01165	0.01225	0.01085	0.01075	0.01115	0.01175	0.01115	0.01075	0.01055
0.619306	37.1583	0.01295	0.01295	0.01375	0.01465	0.01315	0.01275	0.01345	0.01385	0.01355	0.01265	0.01255
0.7225	43.35	0.01555	0.01555	0.01685	0.01785	0.01625	0.01575	0.01625	0.01705	0.01675	0.01595	0.01555
0.825722	49.5433	0.01945	0.01945	0.02065	0.02205	0.01985	0.01945	0.01975	0.02085	0.02075	0.01985	0.01895
0.928944	55.7367	0.02355	0.02355	0.02495	0.02655	0.02425	0.02385	0.02435	0.02545	0.02525	0.02425	0.02295
1.03217	61.93	0.02915	0.02915	0.03055	0.03265	0.03015	0.02945	0.02995	0.03145	0.03185	0.03035	0.02765
1.13539	68.1233	0.03545	0.03545	0.03735	0.04005	0.03695	0.03645	0.03665	0.03855	0.03895	0.03745	0.03365
1.23861	74.3167	0.04335	0.04335	0.04585	0.04885	0.04585	0.04475	0.04565	0.04775	0.04855	0.04665	0.04115
1.34181	80.5083	0.05295	0.05295	0.05585	0.05915	0.05655	0.05535	0.05595	0.05835	0.05955	0.05705	0.05025
1.44503	86.7017	0.06405	0.06405	0.06735	0.07145	0.06935	0.06755	0.06845	0.07085	0.07305	0.06995	0.06095
1.54825	92.895	0.07815	0.07815	0.08235	0.08705	0.08445	0.08355	0.08405	0.08485	0.08615	0.08475	0.07445
1.65147	99.0883	0.08745	0.08745	0.09075	0.09415	0.09165	0.09005	0.09095	0.09295	0.09505	0.09215	0.08255
1.75469	105.282	0.10085	0.10085	0.10525	0.11145	0.10955	0.10735	0.10805	0.11105	0.11435	0.11045	0.09535
1.85792	111.475	0.12045	0.12045	0.12565	0.13265	0.13135	0.12885	0.12985	0.13315	0.13665	0.13205	0.11195
1.96111	117.667	0.14145	0.14145	0.14795	0.15395	0.15245	0.15035	0.15135	0.15465	0.15865	0.15285	0.12875
2.06433	123.86	0.16385	0.16385	0.17195	0.18245	0.17635	0.17445	0.17655	0.18115	0.18725	0.17885	0.14265
2.16756	130.053	0.19835	0.19835	0.20825	0.21285	0.20675	0.20265	0.20835	0.21485	0.22255	0.21455	0.15805
2.27078	136.247	0.22755	0.22755	0.23805	0.24435	0.24465	0.23725	0.24305	0.25085	0.25515	0.24085	0.17055
2.374	142.44	0.26475	0.26475	0.27905	0.28105	0.27685	0.27085	0.27825	0.28395	0.29385	0.27225	0.16595
2.47722	148.633	0.29465	0.29465	0.30745	0.31485	0.30615	0.30325	0.30705	0.32075	0.32755	0.29835	0.15195
2.58044	154.827	0.32905	0.32905	0.34335	0.35115	0.33795	0.33755	0.34105	0.35085	0.35675	0.30705	0.13335
2.68364	161.018	0.36085	0.36085	0.36855	0.37335	0.35855	0.35785	0.36275	0.37215	0.37725	0.30925	0.11125
2.78686	167.212	0.38245	0.38245	0.38485	0.38865	0.37615	0.37545	0.37875	0.38745	0.38885	0.30515	0.09385
2.89008	173.405	0.40015	0.40015	0.40165	0.40415	0.40315	0.39925	0.40005	0.40765	0.41275	0.28825	0.08345
2.99331	179.598	0.41575	0.41575	0.44055	0.43845	0.43345	0.43085	0.43705	0.44155	0.41725	0.24315	0.07815
3.09653	185.792	0.44345	0.44345	0.45855	0.46165	0.45175	0.44825	0.45215	0.46245	0.40555	0.20145	0.07745
3.19975	191.985	0.46895	0.46895	0.47975	0.48445	0.49325	0.48805	0.49165	0.49115	0.38305	0.18975	0.07995
3.30294	198.177	0.49925	0.49925	0.51935	0.51775	0.51355	0.51205	0.51645	0.51875	0.36345	0.18795	0.08395
3.40617	204.37	0.52565	0.52565	0.54205	0.54335	0.53425	0.53305	0.53385	0.53285	0.33845	0.19195	0.08845
3.50939	210.563	0.54675	0.54675	0.56325	0.56845	0.55585	0.55415	0.55635	0.55265	0.31175	0.19825	0.09475
3.61261	216.757	0.56935	0.56935	0.58425	0.59105	0.57615	0.57355	0.57595	0.56545	0.28095	0.20725	0.10015
3.71583	222.95	0.58855	0.58855	0.60645	0.61145	0.59685	0.59175	0.59405	0.57055	0.23945	0.21825	0.10625
3.81903	229.142	0.60785	0.60785	0.62585	0.62915	0.61315	0.60935	0.61055	0.57125	0.19065	0.22925	0.11285
3.92225	235.335	0.62605	0.62605	0.64375	0.64655	0.63145	0.62695	0.62405	0.56735	0.15165	0.24055	0.12055
4.02547	241.528	0.64325	0.64325	0.66105	0.66395	0.64915	0.64285	0.63705	0.56165	0.12775	0.25325	0.12855
4.12869	247.722	0.65775	0.65775	0.67455	0.67945	0.66415	0.65865	0.64565	0.54655	0.11485	0.26765	0.13755
4.23192	253.915	0.67215	0.67215	0.68935	0.69565	0.67895	0.67295	0.65015	0.51355	0.11005	0.27795	0.14765
4.33514	260.108	0.68585	0.68585	0.70365	0.71115	0.69285	0.68685	0.65385	0.46005	0.10985	0.29585	0.15865
4.43833	266.3	0.70025	0.70025	0.71775	0.72685	0.70585	0.70205	0.65405	0.40135	0.11225	0.31305	0.17025
4.54156	272.493	0.71395	0.71395	0.73255	0.74055	0.72085	0.71395	0.64515	0.33565	0.11595	0.33435	0.18435
4.64478	278.687	0.72825	0.72825	0.74725	0.75645	0.73685	0.72475	0.62075	0.26955	0.11935	0.35475	0.20205
4.748	284.88	0.74425	0.74425	0.76145	0.76985	0.75055	0.73705	0.59505	0.21775	0.12265	0.37445	0.21975
4.85122	291.073	0.75715	0.75715	0.77545	0.78305	0.76315	0.74805	0.55185	0.17765	0.12655	0.39585	0.23705
4.95444	297.267	0.77135	0.77135	0.78885	0.79615	0.77435	0.75655	0.49295	0.15335	0.13125	0.41065	0.24905
5.05767	303.46	0.78425	0.78425	0.80095	0.80705	0.78475	0.76395	0.42315	0.14215	0.13555	0.42865	0.26115
5.16086	309.652	0.79475	0.79475	0.81235	0.82085	0.79385	0.76645	0.34435	0.13875	0.14045	0.44435	0.27555
5.26408	315.845	0.80645	0.80645	0.82345	0.83005	0.80475	0.76685	0.27115	0.13795	0.14485	0.46725	0.29215
5.36731	322.038	0.81595	0.81595	0.83455	0.84045	0.81105	0.76845	0.21435	0.13935	0.15075	0.48805	0.30855
5.47053	328.232	0.82715	0.82715	0.84555	0.85125	0.81835	0.76385	0.16905	0.14105	0.15465	0.50895	0.32645
5.57375	334.425	0.83835	0.83835	0.85735	0.86315	0.82465	0.75615	0.14245	0.14255	0.16135	0.52625	0.34385
5.67697	340.618	0.85025	0.85025	0.86815	0.87535	0.83395	0.73935	0.12785	0.14405	0.16645	0.54135	0.36345
5.78017	346.81	0.86085	0.86085	0.87855	0.88685	0.83695	0.71885	0.12035	0.14615	0.17215	0.55705	0.38305
5.88339	353.003	0.87235	0.87235	0.88955	0.89555	0.83775	0.69495	0.11715	0.14805	0.17865	0.57175	0.39945
5.98661	359.197	0.88275	0.88275	0.89885	0.90325	0.83705	0.66135	0.11545	0.15105	0.18495	0.58545	0.42035
6.08983	365.39	0.88995	0.88995	0.90805	0.91295	0.83485	0.61355	0.11465	0.15245	0.19115	0.59975	0.44105
6.19306	371.583	0.89825	0.89825	0.91755	0.92245	0.83395	0.54885	0.11545	0.15495	0.19785	0.61335	0.46175
6.29628	377.777	0.90735	0.90735	0.92505	0.92905	0.82825	0.47855	0.11535	0.15705	0.20425	0.62795	0.47865
6.39947	383.968	0.91475	0.91475	0.93355	0.93705	0.82295	0.40535	0.11635	0.15935	0.21155	0.64105	0.49835
6.50269	390.162	0.92345	0.92345	0.94055	0.94535	0.81135	0.33815	0.11865	0.16215	0.21845	0.65415	0.51615
6.60592	396.355	0.93085	0.93085	0.94745	0.95335	0.79875	0.27475	0.12105	0.16575	0.22615	0.66645	0.53395
6.70914	402.548	0.93595	0.93595	0.95415	0.95865	0.77805	0.21865	0.12215	0.16775	0.23385	0.67885	0.55055
6.81236	408.742	0.94265	0.94265	0.96135	0.96675	0.75475	0.17475	0.12405	0.17235	0.24285	0.69105	0.56465
6.91558	414.935	0.95005	0.95005	0.96965	0.97425	0.72415	0.14455	0.12565	0.17425	0.25225	0.70205	0.58095
7.01881	421.128	0.95585	0.95585	0.97375	0.97765	0.68275	0.12665	0.12825	0.17865	0.26225	0.71495	0.59805
7.122	427.32	0.96205	0.96205	0.97925	0.98365	0.62915	0.11415	0.12895	0.18235	0.27305	0.72955	0.61245
7.22522	433.513	0.96525	0.96525	0.98565	0.99105	0.55465	0.10755	0.13055	0.18595	0.28455	0.74115	0.62785
7.32844	439.707	0.97665	0.97665	0.99205	0.99845	0.48505	0.10435	0.13115	0.18935	0.29755	0.75255	0.64345
7.43167	445.9	0.97845	0.97845	1.00195	1.00525	0.41205	0.10285	0.13215	0.19355	0.31115	0.76335	0.65685
7.53489	452.093	0.98985	0.98985	1.00545	1.01185	0.35015	0.10345	0.13575	0.19735	0.32525	0.77395	0.66995
7.63811	458.287	0.99395	0.99395	1.01115	1.01155	0.29685	0.10475	0.13675	0.20165	0.34285	0.78405	0.68345
7.74131	464.478	0.99955	0.99955	1.01645	1.02065	0.24365	0.10695	0.13915	0.20655	0.35855	0.79345	0.69665
7.84453	470.672	1.00505	1.00505	1.02335	1.02615	0.19895	0.10915	0.14155	0.21315	0.37445	0.80195	0.71085
7.94775	476.865	1.01255	1.01255	1.02905	1.03075	0.16555	0.11125	0.14325	0.21775	0.38925	0.81015	0.72365
8.05097	483.058	1.01645	1.01645	1.03355	1.03115	0.14275	0.11155	0.14405	0.22805	0.40375	0.81815	0.73595
8.15419	489.252	1.01955	1.01955	1.03665	1.03495	0.12745	0.11215	0.14635	0.23535	0.41855	0.82605	0.74745
8.25742	495.445	1.01875	1.01875	1.03735	1.03805	0.11695	0.11375	0.14795	0.24445	0.43475	0.83415	0.75785
8.36061	501.637	1.02225	1.02225	1.03855	1.03565	0.11125	0.11355	0.14965	0.25875	0.45005	0.84185	0.76875
8.46383	507.83	1.02265	1.02265	1.03785	1.03745	0.10805	0.11615	0.15065	0.24925	0.46545	0.84865	0.77785
8.56706	514.023	1.02325	1.02325	1.03955	1.03635	0.10815	0.11665	0.15315	0.26795	0.48105	0.85545	0.78755
8.67028	520.217	1.02255	1.02255	1.03715	1.03595	0.11015	0.11825	0.15515	0.26285	0.49675	0.86215	0.79625
8.7735	526.41	1.02165	1.02165	1.03935	1.03585	0.11175	0.11935	0.15745	0.26875	0.51245	0.86975	0.80535
8.87672	532.603	1.02255	1.02255	1.03375	1.03515	0.11375	0.12495	0.15925	0.27555	0.52805	0.87565	0.81335
8.97992	538.795	1.02085	1.02085	1.03515	1.03735	0.11515	0.11995	0.16065	0.28285	0.54215	0.88265	0.82135
9.08314	544.988	1.02315	1.02315	1.03535	1.03865	0.11685	0.12285	0.16485	0.29075	0.55685	0.88855	0.82885
9.18636	551.182	1.02265	1.02265	1.04215	1.03485	0.11805	0.12375	0.16775	0.29945	0.57075	0.89465	0.83505
9.28958	557.375	1.02195	1.02195	1.03625	1.03535	0.11995	0.12845	0.16725	0.30875	0.58505	0.90965	0.84255
9.39281	563.568	1.02195	1.02195	1.03975	1.03475	0.12005	0.12835	0.16955	0.31885	0.59945	0.92445	0.84915
9.49603	569.762	1.02205	1.02205	1.03875	1.03515	0.12085	0.12945	0.17245	0.33085	0.61425	0.92825	0.85615
9.59922	575.953	1.01845	1.01845	1.03495	1.03235	0.12135	0.12905	0.17605	0.34135	0.62915	0.92855	0.86295
9.70244	582.147	1.02165	1.02165	1.03595	1.03585	0.12245	0.12845	0.17875	0.35195	0.64305	0.92855	0.86935
9.80567	588.34	1.02025	1.02025	1.03355	1.03205	0.12375	0.12905	0.18125	0.36175	0.65525	0.92775	0.88135
9.90889	594.533	1.01745	1.01745	1.03525	1.03115	0.12535	0.13095	0.18245	0.37375	0.66745	0.92835	0.89615
10.0121	600.727	1.01435	1.01435	1.03295	1.03025	0.12635	0.12925	0.18475	0.38465	0.67935	0.92915	0.90075
10.1153	606.92	1.01545	1.01545	1.03275	1.03185	0.12575	0.13045	0.18675	0.39795	0.69075	0.92945	0.90125
10.2185	613.112	1.01465	1.01465	1.02915	1.02965	0.12765	0.13205	0.19075	0.40945	0.70125	0.92835	0.90225
10.3217	619.305	1.01625	1.01625	1.02965	1.02955	0.12725	0.13315	0.18935	0.42325	0.71125	0.92865	0.90265
10.425	625.498	1.01285	1.01285	1.02755	1.02865	0.13045	0.13475	0.19415	0.43445	0.72135	0.92865	0.90305
10.5282	631.692	1.01555	1.01555	1.02685	1.02675	0.13275	0.13555	0.19915	0.44665	0.73095	0.92835	0.90385
10.6314	637.885	1.01135	1.01135	1.02635	1.02715	0.13335	0.14015	0.20255	0.45705	0.74045	0.92915	0.90425
10.7346	644.078	1.01185	1.01185	1.02625	1.02575	0.13285	0.13905	0.20325	0.46935	0.74935	0.92855	0.90525
10.8378	650.27	1.01225	1.01225	1.02465	1.02325	0.13125	0.13985	0.20855	0.48195	0.75795	0.92725	0.90495
10.9411	656.463	1.01155	1.01155	1.02435	1.02155	0.13525	0.14235	0.21105	0.49405	0.76725	0.92735	0.90515
11.0443	662.657	1.01035	1.01035	1.02345	1.02195	0.13695	0.13925	0.21445	0.50535	0.77495	0.92695	0.90565
11.1475	668.85	1.00365	1.00365	1.02145	1.02145	0.13865	0.14075	0.21685	0.51815	0.78275	0.92685	0.90505
11.2507	675.043	1.00825	1.00825	1.02235	1.01995	0.13975	0.14215	0.22595	0.52745	0.79025	0.92595	0.90565
11.3539	681.237	1.00705	1.00705	1.02015	1.02195	0.13945	0.14365	0.22725	0.54365	0.79795	0.92515	0.90525
11.4572	687.43	1.00685	1.00685	1.02085	1.01865	0.13965	0.14445	0.23345	0.55305	0.80465	0.92455	0.90485
11.5604	693.623	1.00555	1.00555	1.01835	1.02035	0.14025	0.14465	0.23395	0.56665	0.81215	0.92465	0.90485
11.6636	699.815	1.00345	1.00345	1.01885	1.01845	0.14235	0.14705	0.24615	0.57885	0.81905	0.92395	0.90385
11.7668	706.008	1.00335	1.00335	1.01835	1.01745	0.14355	0.15375	0.25015	0.59145	0.82975	0.92375	0.90365
11.87	712.202	1.00275	1.00275	1.01605	1.01395	0.14405	0.14725	0.25315	0.60115	0.85025	0.92285	0.90395
11.9733	718.395	0.99745	0.99745	1.01515	1.01505	0.14585	0.15045	0.25775	0.61595	0.85485	0.92175	0.90325
12.0765	724.588	1.00375	1.00375	1.01425	1.01485	0.14825	0.15035	0.26305	0.62235	0.85515	0.92165	0.90235
12.1797	730.782	1.00125	1.00125	1.01465	1.01315	0.14715	0.15065	0.27165	0.63255	0.85585	0.92085	0.90175
12.284	737.04	0.99575	0.99575	1.01275	1.01275	0.14845	0.16125	0.28015	0.64175	0.85655	0.92015	0.90105
12.3872	743.233	0.99425	0.99425	1.01105	1.01075	0.14825	0.15265	0.28685	0.65595	0.85705	0.92015	0.90115
12.4904	749.427	0.99315	0.99315	1.01155	1.01315	0.14995	0.15345	0.29165	0.66425	0.85775	0.91945	0.90065
12.5937	755.62	0.99095	0.99095	1.01025	1.00965	0.15015	0.15545	0.29795	0.67065	0.85845	0.91925	0.90025
12.6969	761.813	0.99025	0.99025	1.00935	1.00775	0.14755	0.15595	0.30335	0.68105	0.85815	0.91855	0.89915
12.8001	768.005	0.99565	0.99565	1.00915	1.00885	0.15125	0.15505	0.31145	0.69015	0.85925	0.91775	0.89885
12.9033	774.198	0.99415	0.99415	1.00835	1.00645	0.15105	0.15605	0.31915	0.69875	0.85935	0.91675	0.89795
13.0065	780.392	0.99405	0.99405	1.00745	1.00505	0.15255	0.15905	0.32755	0.71105	0.86005	0.91695	0.89795
13.1098	786.585	0.98745	0.98745	1.00695	1.00675	0.15245	0.15995	0.33755	0.72405	0.85975	0.91615	0.89665
13.213	792.778	0.98805	0.98805	1.00485	1.00305	0.15495	0.16055	0.34625	0.73365	0.86025	0.91535	0.89595
13.3162	798.972	0.98795	0.98795	1.00565	1.00245	0.15525	0.16205	0.35455	0.74005	0.86025	0.91515	0.89595
13.4194	805.163	0.98805	0.98805	1.00495	1.00295	0.15625	0.16355	0.36305	0.74625	0.86115	0.91545	0.89505
13.5226	811.357	0.98705	0.98705	1.00315	1.00205	0.15665	0.16645	0.37145	0.76015	0.86075	0.91425	0.89475
13.6258	817.55	0.98645	0.98645	1.00255	1.00095	0.15805	0.16255	0.37995	0.75715	0.86045	0.91405	0.89365
13.7291	823.743	0.98545	0.98545	1.00225	1.00095	0.15745	0.16925	0.38955	0.76315	0.86075	0.91385	0.89375
13.8323	829.937	0.98435	0.98435	1.00135	1.00195	0.16015	0.16775	0.39785	0.76815	0.86105	0.91335	0.89245
13.9355	836.13	0.98245	0.98245	1.00015	0.99935	0.15935	0.16965	0.40755	0.77455	0.86115	0.91295	0.89195
14.0387	842.322	0.98295	0.98295	0.99955	0.99645	0.15915	0.17165	0.41635	0.77795	0.86065	0.91255	0.89065
14.1419	848.515	0.98215	0.98215	0.99895	0.99615	0.16115	0.17465	0.42605	0.79325	0.86175	0.91235	0.89125
14.2451	854.708	0.98295	0.98295	0.99885	0.99645	0.16115	0.17515	0.43555	0.79815	0.86125	0.91185	0.89025
14.3484	860.902	0.98085	0.98085	0.99745	0.99515	0.16295	0.17365	0.44485	0.80105	0.86155	0.91165	0.88985
14.4516	867.095	0.97935	0.97935	0.99665	0.99345	0.16485	0.18505	0.45415	0.80045	0.86055	0.91075	0.88865
14.5548	873.288	0.97955	0.97955	0.99545	0.99445	0.16555	0.17865	0.46305	0.79985	0.86075	0.90925	0.88665
14.658	879.48	0.97875	0.97875	0.99465	0.99215	0.16465	0.17995	0.47275	0.81095	0.86005	0.90965	0.88585
14.7612	885.673	0.97785	0.97785	0.99385	0.99085	0.16545	0.18185	0.48235	0.80105	0.86065	0.90965	0.88555
14.8644	891.867	0.97695	0.97695	0.99365	0.98975	0.16885	0.18355	0.49135	0.80155	0.86025	0.90865	0.88485
14.9677	898.06	0.97655	0.97655	0.99265	0.98995	0.16865	0.18475	0.50095	0.79985	0.85985	0.90825	0.88405
15.0709	904.253	0.97565	0.97565	0.99225	0.99015	0.17035	0.18905	0.51025	0.79925	0.86055	0.90765	0.88205
15.1741	910.447	0.97475	0.97475	0.99055	0.98735	0.17145	0.19055	0.52055	0.80175	0.86035	0.90755	0.88225
15.2773	916.638	0.97505	0.97505	0.98965	0.98745	0.17065	0.19285	0.53025	0.79795	0.86065	0.90715	0.88215
15.3805	922.832	0.97425	0.97425	0.98945	0.98445	0.17275	0.19625	0.54035	0.79895	0.86035	0.90715	0.88445
15.4838	929.025	0.97395	0.97395	0.98835	0.98555	0.18145	0.19875	0.54905	0.80155	0.85995	0.90605	0.88265
15.587	935.218	0.97295	0.97295	0.98725	0.98435	0.17505	0.19775	0.55795	0.79805	0.86015	0.90545	0.88385
15.6902	941.412	0.97245	0.97245	0.98695	0.98235	0.17675	0.20425	0.56655	0.79845	0.86035	0.90435	0.88605
15.7934	947.605	0.97625	0.97625	0.98645	0.98075	0.17585	0.20485	0.57575	0.79635	0.85995	0.90495	0.89145
15.8966	953.797	0.96995	0.96995	0.98585	0.97945	0.18905	0.20955	0.58395	0.79545	0.86025	0.90415	0.88835
15.9998	959.99	0.97075	0.97075	0.98575	0.98495	0.17705	0.21485	0.59255	0.79705	0.85975	0.90365	0.89345
16.1031	966.183	0.97005	0.97005	0.98405	0.98115	0.17855	0.21635	0.60065	0.79775	0.85955	0.90305	0.89945
16.2063	972.377	0.97015	0.97015	0.98315	0.98125	0.18255	0.21675	0.60915	0.79585	0.85935	0.90245	0.89295
16.3095	978.57	0.97085	0.97085	0.98255	0.98035	0.18015	0.22395	0.61685	0.79475	0.85905	0.90235	0.88845
16.4127	984.763	0.96825	0.96825	0.98195	0.97685	0.18335	0.22385	0.62525	0.79445	0.85975	0.90195	0.89595
16.5159	990.955	0.96745	0.96745	0.98145	0.97815	0.18575	0.23025	0.63275	0.79415	0.85975	0.90165	0.90335
16.6191	997.148	0.96585	0.96585	0.98015	0.97595	0.20205	0.23305	0.64075	0.79785	0.85895	0.90055	0.91435
16.7224	1003.34	0.96575	0.96575	0.97995	0.97705	0.18755	0.23775	0.64745	0.80105	0.85925	0.89995	0.90565
16.8256	1009.53	0.96585	0.96585	0.97975	0.97555	0.19045	0.24265	0.65535	0.79275	0.85955	0.89965	0.91705
16.9288	1015.73	0.96405	0.96405	0.97795	0.97185	0.19125	0.24815	0.66235	0.79275	0.85865	0.89915	0.91355
17.032	1021.92	0.96385	0.96385	0.97765	0.97455	0.19615	0.26095	0.66935	0.79175	0.85845	0.89825	0.90895
17.1352	1028.11	0.96415	0.96415	0.97705	0.97405	0.19655	0.25675	0.67665	0.79095	0.85865	0.89795	0.91705
17.2384	1034.31	0.96305	0.96305	0.97715	0.97095	0.19745	0.26245	0.68345	0.79025	0.85895	0.89755	0.91155
17.3417	1040.5	0.96205	0.96205	0.97615	0.97155	0.19505	0.26965	0.69115	0.79015	0.85835	0.89695	0.91805
17.4449	1046.69	0.96125	0.96125	0.97535	0.96975	0.21595	0.27155	0.70425	0.78925	0.85815	0.89675	0.90585
17.5481	1052.89	0.96205	0.96205	0.97435	0.97045	0.20025	0.27785	0.71375	0.78825	0.85815	0.89595	0.91025
17.6513	1059.08	0.96045	0.96045	0.97415	0.96925	0.20425	0.28765	0.72035	0.78925	0.85775	0.89545	0.91875
17.7545	1065.27	0.96425	0.96425	0.97285	0.97005	0.20775	0.28735	0.72775	0.78675	0.85775	0.89445	0.90905
17.8577	1071.46	0.95965	0.95965	0.97275	0.96885	0.21435	0.29565	0.72745	0.78915	0.85785	0.89445	0.91835
17.961	1077.66	0.96005	0.96005	0.97165	0.96795	0.21015	0.30035	0.72615	0.78625	0.85715	0.89405	0.90695
18.0642	1083.85	0.95785	0.95785	0.97215	0.96685	0.22285	0.30695	0.72525	0.78675	0.85735	0.89365	0.90895
18.1674	1090.04	0.96075	0.96075	0.97025	0.96675	0.22185	0.31495	0.72455	0.78525	0.85775	0.89285	0.91215
18.2706	1096.24	0.96005	0.96005	0.97025	0.96625	0.21785	0.32185	0.72405	0.78515	0.85735	0.89225	0.90915
18.3738	1102.43	0.95755	0.95755	0.96885	0.96715	0.21725	0.33105	0.72365	0.78465	0.85705	0.89135	0.91675
18.4771	1108.62	0.96175	0.96175	0.96925	0.96595	0.22365	0.33815	0.72325	0.78455	0.85695	0.89115	0.92035
18.5803	1114.82	0.95775	0.95775	0.96815	0.96285	0.22665	0.34635	0.72305	0.78365	0.85635	0.89105	0.91175
18.6835	1121.01	0.95425	0.95425	0.96785	0.96365	0.23035	0.35575	0.72225	0.78325	0.85655	0.89025	0.91105
18.7867	1127.2	0.95875	0.95875	0.96675	0.96275	0.23225	0.36135	0.72085	0.78295	0.85615	0.88965	0.91225
18.8899	1133.4	0.95715	0.95715	0.96535	0.96155	0.24525	0.37515	0.72105	0.78385	0.85575	0.88885	0.90725
18.9931	1139.59	0.95265	0.95265	0.96565	0.96315	0.26175	0.37795	0.72035	0.78265	0.85595	0.88935	0.90615
19.0964	1145.78	0.95615	0.95615	0.96565	0.96025	0.26085	0.38655	0.72025	0.78395	0.85545	0.88825	0.91445
19.1996	1151.97	0.95185	0.95185	0.96475	0.95975	0.24685	0.39565	0.71945	0.78135	0.85495	0.88795	0.91565
19.3028	1158.17	0.95095	0.95095	0.96305	0.95995	0.25445	0.40455	0.71875	0.78045	0.85515	0.88725	0.90585
19.406	1164.36	0.95485	0.95485	0.96345	0.95935	0.25195	0.41445	0.71775	0.78315	0.85425	0.88705	0.91705
19.5093	1170.56	0.95345	0.95345	0.96255	0.95735	0.25965	0.42555	0.71715	0.78085	0.85415	0.88625	0.90515
19.6124	1176.75	0.95375	0.95375	0.96155	0.95865	0.26575	0.43575	0.71635	0.78365	0.85415	0.88605	0.90325
19.7157	1182.94	0.94885	0.94885	0.96095	0.95875	0.26445	0.44375	0.71615	0.78135	0.85375	0.88535	0.89955
19.8189	1189.13	0.94795	0.94795	0.95995	0.95735	0.27415	0.45345	0.71565	0.77995	0.85375	0.88555	0.90915
19.9221	1195.33	0.94675	0.94675	0.95925	0.95615	0.27905	0.46105	0.71455	0.78165	0.85365	0.88445	0.90995
20.0253	1201.52	0.94845	0.94845	0.95885	0.95595	0.29305	0.47045	0.71425	0.77985	0.85325	0.88355	0.93235
20.1286	1207.71	0.95105	0.95105	0.95815	0.95415	0.29745	0.47885	0.71375	0.78185	0.85325	0.88415	0.90715
20.2318	1213.91	0.94785	0.94785	0.95775	0.95455	0.31125	0.48815	0.71305	0.77875	0.85215	0.88295	0.91265
20.335	1220.1	0.94745	0.94745	0.95705	0.95405	0.30695	0.49735	0.71265	0.77695	0.85255	0.88295	0.90975
20.4382	1226.29	0.94965	0.94965	0.95575	0.95235	0.30975	0.50635	0.71205	0.78295	0.85155	0.88225	0.90425
20.5414	1232.49	0.94415	0.94415	0.95635	0.95255	0.31405	0.51705	0.71155	0.78065	0.85165	0.88205	0.90175
20.6446	1238.68	0.94315	0.94315	0.95555	0.95155	0.32265	0.52295	0.71065	0.78045	0.85135	0.88155	0.91025
20.7479	1244.87	0.94345	0.94345	0.95545	0.95195	0.32765	0.53325	0.71015	0.77985	0.85085	0.88095	0.90385
20.8511	1251.07	0.94285	0.94285	0.95455	0.95035	0.33545	0.54015	0.70975	0.78185	0.85085	0.88065	0.88585
20.9543	1257.26	0.94265	0.94265	0.95465	0.95075	0.34545	0.54825	0.70945	0.77645	0.85115	0.88065	0.90765
21.0575	1263.45	0.94345	0.94345	0.95305	0.94955	0.35125	0.55805	0.70855	0.77875	0.85005	0.87955	0.90025
21.1607	1269.64	0.94555	0.94555	0.95385	0.94885	0.35995	0.56795	0.70845	0.78025	0.84985	0.88005	0.90235
21.2639	1275.84	0.94035	0.94035	0.95165	0.94895	0.36805	0.57295	0.70785	0.77705	0.84965	0.87955	0.91685
21.3672	1282.03	0.94085	0.94085	0.95245	0.94785	0.38035	0.57925	0.70765	0.77715	0.84975	0.87925	0.90465
21.4704	1288.22	0.93995	0.93995	0.95145	0.94705	0.40015	0.58705	0.70645	0.77385	0.84895	0.87835	0.91685
21.5736	1294.42	0.93865	0.93865	0.95125	0.94605	0.39565	0.59405	0.70615	0.77155	0.84885	0.87805	0.92095
21.6768	1300.61	0.93825	0.93825	0.95085	0.94595	0.40895	0.60135	0.70555	0.77415	0.84835	0.87765	0.90435
21.78	1306.8	0.93845	0.93845	0.94955	0.94565	0.41315	0.60765	0.70555	0.77285	0.84805	0.87755	0.89965
21.8833	1313	0.93705	0.93705	0.94985	0.94505	0.43005	0.61405	0.70435	0.76885	0.84785	0.87725	0.92245
21.9865	1319.19	0.94055	0.94055	0.94885	0.94435	0.44265	0.62035	0.70425	0.77015	0.84725	0.87675	0.92375
22.0897	1325.38	0.93715	0.93715	0.94845	0.94385	0.44625	0.62655	0.70365	0.76735	0.84705	0.87665	0.91005
22.1929	1331.57	0.93595	0.93595	0.94785	0.94355	0.46645	0.63375	0.70385	0.76715	0.84655	0.87635	0.93235
22.2961	1337.77	0.93575	0.93575	0.94765	0.94395	0.48305	0.64245	0.70305	0.76855	0.84645	0.87625	0.90955
22.3993	1343.96	0.93545	0.93545	0.94815	0.94275	0.48175	0.65375	0.70235	0.76355	0.84565	0.87595	0.89995
22.5026	1350.15	0.93525	0.93525	0.94605	0.94165	0.48525	0.66115	0.70195	0.76545	0.84565	0.87585	0.89795
22.6058	1356.35	0.93365	0.93365	0.94585	0.94125	0.49265	0.67185	0.70145	0.76335	0.84515	0.87565	0.91915
22.709	1362.54	0.93425	0.93425	0.94425	0.93875	0.50185	0.66945	0.70095	0.76525	0.84495	0.87535	0.90295
22.8122	1368.73	0.93335	0.93335	0.94505	0.93725	0.51525	0.67325	0.70105	0.76495	0.84495	0.87505	0.90615
22.9154	1374.93	0.93205	0.93205	0.94505	0.93645	0.52075	0.68215	0.70065	0.77075	0.84405	0.87495	0.89415
23.0186	1381.12	0.93285	0.93285	0.94475	0.93685	0.52965	0.68005	0.70015	0.76965	0.84475	0.87495	0.91495
23.1219	1387.31	0.93225	0.93225	0.94455	0.93575	0.54585	0.68875	0.69965	0.76435	0.84345	0.87435	0.89795
23.2251	1393.5	0.93115	0.93115	0.94325	0.93485	0.54665	0.68325	0.69905	0.77325	0.84325	0.87405	0.90695
[truncated: 177 more columns]

## Sheet: Sfig3c fixed
Sfig3c-left
Time (h)	0	0.103222	0.206444	0.309639	0.412861	0.516083	0.619278	0.7225	0.825722	0.928944	1.03214	1.13536	1.23858	1.34178	1.445	1.54822	1.65142	1.75464	1.85786	1.96106	2.06428	2.1675	2.27069	2.37392	2.47714	2.58033	2.68356	2.78678	2.88997	2.99319	3.09642	3.19961	3.30283	3.40606	3.50925	3.61247	3.71569	3.81892	3.92211	4.02533	4.12856	4.23175	4.33497	4.43819	4.54139	4.64461	4.74783	4.85103	4.95425
Uninfected	0.0055	0.0058	0.00645	0.00745	0.0086	0.00955	0.01155	0.0138	0.0166	0.0197	0.02355	0.02805	0.033	0.03895	0.04555	0.05375	0.0634	0.0731	0.0838	0.09815	0.11335	0.13045	0.15045	0.17435	0.20305	0.2356	0.26845	0.3014	0.3382	0.3757	0.40595	0.4425	0.46925	0.49615	0.5221	0.5534	0.5824	0.6032	0.62215	0.6401	0.6576	0.67455	0.68955	0.70185	0.7168	0.73025	0.74335	0.7552	0.7682
P0 = 7.4e+08 PFU/mL	0.0055	0.0058	0.00645	0.00745	0.0086	0.00955	0.01155	0.0138	0.0166	0.0197	0.02355	0.02805	0.033	0.03895	0.04555	0.05375	0.0634	0.0731	0.0838	0.09815	0.11335	0.13045	0.15045	0.17435	0.20305	0.2356	0.26845	0.3014	0.3382	0.3757	0.40595	0.4425	0.46925	0.49615	0.5221	0.5534	0.5824	0.6032	0.62215	0.6401	0.6576	0.67455	0.68955	0.70185	0.7168	0.73025	0.74335	0.7552	0.7682
P0 = 7.4e+07 PFU/mL	0.0028	0.0035	0.00415	0.00525	0.0061	0.00775	0.00925	0.0114	0.0164	0.0162	0.01985	0.02335	0.028	0.04965	0.03865	0.04755	0.056	0.0684	0.0722	0.08415	0.09825	0.11355	0.13105	0.16805	0.17835	0.207	0.24445	0.2697	0.3019	0.3337	0.36545	0.3945	0.41545	0.44145	0.4752	0.5081	0.5289	0.5519	0.57325	0.598	0.6159	0.63425	0.65155	0.66625	0.6815	0.69285	0.70625	0.7195	0.7317
P0 = 7.4e+06 PFU/mL	0.0043	0.00509999	0.00595	0.00735	0.0085	0.01045	0.01245	0.0149	0.0182	0.0215	0.02585	0.03025	0.0358	0.04185	0.04975	0.05815	0.0679	0.0781	0.0896	0.10405	0.12075	0.13925	0.16045	0.18515	0.21575	0.2524	0.28375	0.3194	0.3566	0.3881	0.42165	0.4553	0.47765	0.50665	0.5413	0.568	0.598	0.6192	0.63735	0.6555	0.6729	0.68965	0.70285	0.71665	0.7304	0.74405	0.75835	0.7709	0.7828
P0 = 7.4e+05 PFU/mL	0.0045	0.0049	0.00564999	0.00675	0.0079	0.00965	0.01165	0.0136	0.0165	0.0195	0.02325	0.02765	0.0327	0.03905	0.04565	0.05445	0.0637	0.0739	0.0862	0.10065	0.11705	0.13625	0.15875	0.18535	0.21845	0.2501	0.28175	0.3153	0.3495	0.3769	0.41015	0.4385	0.46635	0.49945	0.5294	0.5605	0.5809	0.5988	0.61885	0.6367	0.6544	0.67145	0.68435	0.69995	0.7151	0.72885	0.74215	0.7547	0.7677
P0 = 7.4e+04 PFU/mL	0.0042	0.00509999	0.00575	0.00675	0.008	0.00985	0.01145	0.0136	0.0166	0.0194	0.02345	0.02765	0.033	0.03865	0.04585	0.05395	0.0632	0.0733	0.0853	0.09975	0.11665	0.13485	0.15695	0.18225	0.21525	0.2486	0.27915	0.313	0.3496	0.3784	0.40995	0.4399	0.46775	0.50155	0.5323	0.5586	0.5804	0.599	0.61705	0.6345	0.6538	0.67115	0.68495	0.69735	0.7097	0.72115	0.73165	0.7439	0.7563
P0 = 7.4e+03 PFU/mL	0.0047	0.0053	0.00595	0.00715	0.0082	0.00985	0.01175	0.0141	0.017	0.0198	0.02375	0.02835	0.0335	0.03975	0.04675	0.05485	0.0647	0.0749	0.087	0.10035	0.11815	0.13645	0.15805	0.18375	0.21565	0.2496	0.28215	0.3175	0.3522	0.3827	0.41475	0.4456	0.47225	0.50505	0.5341	0.5618	0.5832	0.6009	0.61895	0.6378	0.6537	0.66035	0.66395	0.66505	0.6655	0.66495	0.66295	0.6429	0.5727
P0 = 7.4e+02 PFU/mL	0.0042	0.0046	0.00564999	0.00715	0.0084	0.01015	0.01215	0.0149	0.0178	0.0211	0.02575	0.03105	0.0363	0.04305	0.05065	0.06045	0.0704	0.0801	0.0934	0.10895	0.12615	0.14555	0.16845	0.19575	0.22915	0.2651	0.30005	0.3376	0.3785	0.411	0.44665	0.4772	0.50405	0.53505	0.5621	0.5859	0.6041	0.6132	0.61305	0.5977	0.5625	0.52155	0.48405	0.44065	0.3907	0.31055	0.23915	0.1919	0.1661
P0 = 7.4e+01 PFU/mL	0.0047	0.0053	0.00625	0.00745	0.0089	0.01045	0.01305	0.0154	0.0188	0.0228	0.02765	0.03275	0.0388	0.04595	0.05425	0.06425	0.0744	0.0872	0.1017	0.11935	0.13835	0.16195	0.18905	0.22125	0.25755	0.2897	0.32665	0.3649	0.4054	0.4341	0.45565	0.4771	0.49795	0.50695	0.5085	0.4873	0.4158	0.2917	0.20595	0.166	0.1458	0.13145	0.12525	0.11865	0.1165	0.11285	0.11275	0.1088	0.103
P0 = 7.4e+00 PFU/mL	0.004	0.0045	0.00545	0.00665	0.0081	0.00985	0.01215	0.0157	0.018	0.0221	0.02665	0.03185	0.0381	0.04485	0.05365	0.06295	0.0737	0.0854	0.0997	0.11655	0.13505	0.15645	0.18255	0.21225	0.24905	0.2786	0.31185	0.3416	0.3607	0.3598	0.34095	0.3176	0.28805	0.25575	0.2163	0.179	0.1499	0.1328	0.12405	0.1198	0.1135	0.10955	0.10555	0.10105	0.0986	0.09465	0.09195	0.088	0.0856
P0 = 7.4e-01 PFU/mL	0.0042	0.00469999	0.00555	0.00685	0.0081	0.00995	0.01215	0.0143	0.0173	0.0212	0.02485	0.02845	0.034	0.03945	0.04585	0.05475	0.0637	0.0735	0.0849	0.09745	0.11275	0.12775	0.14415	0.16305	0.18365	0.2062	0.22875	0.2413	0.2466	0.2363	0.20965	0.1819	0.16015	0.14335	0.1269	0.1082	0.1002	0.0939	0.08505	0.0799	0.0746	0.07075	0.06625	0.06335	0.0612	0.05805	0.05535	0.0517	0.0494
Sfig3c-right
log10 [PFU/mL]	8.86923	7.86923	6.86923	5.86923	4.86923	3.86923	2.86923	1.86923	0.869232	-0.130768
Lysis OD (mean)	0.24045	0.2467	0.359	0.491	0.611625	0.661325	0.779375	0.98175	0.9949	0.964725
Lysis OD (error)	0.001925	5.00008e-05	0.000850007	0.00874999	0.000787511	0.0020875	0.000212499	0.00232499	0.00312502	0.0173875
		Series1	Series2	Series3	Series4	Series5	Series6	Series7	Series8	Series9	Series10	Series11
Time (h)	Time (min)	Uninfected	0.74	7.4	74	740	7400	74000	740000	7400000	74000000	740000000
0	0	0.0055	0.0055	0.0028	0.0043	0.0045	0.0042	0.0047	0.0042	0.0047	0.004	0.0042
0.103222	6.19333	0.0058	0.0058	0.0035	0.00509999	0.0049	0.00509999	0.0053	0.0046	0.0053	0.0045	0.00469999
0.206444	12.3867	0.00645	0.00645	0.00415	0.00595	0.00564999	0.00575	0.00595	0.00564999	0.00625	0.00545	0.00555
0.309639	18.5783	0.00745	0.00745	0.00525	0.00735	0.00675	0.00675	0.00715	0.00715	0.00745	0.00665	0.00685
0.412861	24.7717	0.0086	0.0086	0.0061	0.0085	0.0079	0.008	0.0082	0.0084	0.0089	0.0081	0.0081
0.516083	30.965	0.00955	0.00955	0.00775	0.01045	0.00965	0.00985	0.00985	0.01015	0.01045	0.00985	0.00995
0.619278	37.1567	0.01155	0.01155	0.00925	0.01245	0.01165	0.01145	0.01175	0.01215	0.01305	0.01215	0.01215
0.7225	43.35	0.0138	0.0138	0.0114	0.0149	0.0136	0.0136	0.0141	0.0149	0.0154	0.0157	0.0143
0.825722	49.5433	0.0166	0.0166	0.0164	0.0182	0.0165	0.0166	0.017	0.0178	0.0188	0.018	0.0173
0.928944	55.7367	0.0197	0.0197	0.0162	0.0215	0.0195	0.0194	0.0198	0.0211	0.0228	0.0221	0.0212
1.03214	61.9283	0.02355	0.02355	0.01985	0.02585	0.02325	0.02345	0.02375	0.02575	0.02765	0.02665	0.02485
1.13536	68.1217	0.02805	0.02805	0.02335	0.03025	0.02765	0.02765	0.02835	0.03105	0.03275	0.03185	0.02845
1.23858	74.315	0.033	0.033	0.028	0.0358	0.0327	0.033	0.0335	0.0363	0.0388	0.0381	0.034
1.34178	80.5067	0.03895	0.03895	0.04965	0.04185	0.03905	0.03865	0.03975	0.04305	0.04595	0.04485	0.03945
1.445	86.7	0.04555	0.04555	0.03865	0.04975	0.04565	0.04585	0.04675	0.05065	0.05425	0.05365	0.04585
1.54822	92.8933	0.05375	0.05375	0.04755	0.05815	0.05445	0.05395	0.05485	0.06045	0.06425	0.06295	0.05475
1.65142	99.085	0.0634	0.0634	0.056	0.0679	0.0637	0.0632	0.0647	0.0704	0.0744	0.0737	0.0637
1.75464	105.278	0.0731	0.0731	0.0684	0.0781	0.0739	0.0733	0.0749	0.0801	0.0872	0.0854	0.0735
1.85786	111.472	0.0838	0.0838	0.0722	0.0896	0.0862	0.0853	0.087	0.0934	0.1017	0.0997	0.0849
1.96106	117.663	0.09815	0.09815	0.08415	0.10405	0.10065	0.09975	0.10035	0.10895	0.11935	0.11655	0.09745
2.06428	123.857	0.11335	0.11335	0.09825	0.12075	0.11705	0.11665	0.11815	0.12615	0.13835	0.13505	0.11275
2.1675	130.05	0.13045	0.13045	0.11355	0.13925	0.13625	0.13485	0.13645	0.14555	0.16195	0.15645	0.12775
2.27069	136.242	0.15045	0.15045	0.13105	0.16045	0.15875	0.15695	0.15805	0.16845	0.18905	0.18255	0.14415
2.37392	142.435	0.17435	0.17435	0.16805	0.18515	0.18535	0.18225	0.18375	0.19575	0.22125	0.21225	0.16305
2.47714	148.628	0.20305	0.20305	0.17835	0.21575	0.21845	0.21525	0.21565	0.22915	0.25755	0.24905	0.18365		titer	log(titer)	min	hrs	max			log(max)		log(time)
2.58033	154.82	0.2356	0.2356	0.207	0.2524	0.2501	0.2486	0.2496	0.2651	0.2897	0.2786	0.2062		740000000	8.86923	173.398	2.88997	0.2466			-0.608007		2.23904
2.68356	161.013	0.26845	0.26845	0.24445	0.28375	0.28175	0.27915	0.28215	0.30005	0.32665	0.31185	0.22875		74000000	7.86923	173.398	2.88997	0.3607			-0.442854		2.23904
2.78678	167.207	0.3014	0.3014	0.2697	0.3194	0.3153	0.313	0.3175	0.3376	0.3649	0.3416	0.2413		7400000	6.86923	210.555	3.50925	0.5085			-0.293709		2.32337
2.88997	173.398	0.3382	0.3382	0.3019	0.3566	0.3495	0.3496	0.3522	0.3785	0.4054	0.3607	0.2466		740000	5.86923	229.135	3.81892	0.6132			-0.212398		2.36009
2.99319	179.592	0.3757	0.3757	0.3337	0.3881	0.3769	0.3784	0.3827	0.411	0.4341	0.3598	0.2363		74000	4.86923	272.483	4.54139	0.6655			-0.176852		2.43534
3.09642	185.785	0.40595	0.40595	0.36545	0.42165	0.41015	0.40995	0.41475	0.44665	0.45565	0.34095	0.20965		7400	3.86923	309.64	5.16067	0.77895			-0.10849		2.49086
3.19961	191.977	0.4425	0.4425	0.3945	0.4553	0.4385	0.4399	0.4456	0.4772	0.4771	0.3176	0.1819		740
3.30283	198.17	0.46925	0.46925	0.41545	0.47765	0.46635	0.46775	0.47225	0.50405	0.49795	0.28805	0.16015		74
3.40606	204.363	0.49615	0.49615	0.44145	0.50665	0.49945	0.50155	0.50505	0.53505	0.50695	0.25575	0.14335		7.4
3.50925	210.555	0.5221	0.5221	0.4752	0.5413	0.5294	0.5323	0.5341	0.5621	0.5085	0.2163	0.1269		0.74
3.61247	216.748	0.5534	0.5534	0.5081	0.568	0.5605	0.5586	0.5618	0.5859	0.4873	0.179	0.1082
3.71569	222.942	0.5824	0.5824	0.5289	0.598	0.5809	0.5804	0.5832	0.6041	0.4158	0.1499	0.1002			-0.975878	-0.550981		0.951662	-0.752309	-0.991987	-0.838834	-0.966121	-0.583914	-0.982823
3.81892	229.135	0.6032	0.6032	0.5519	0.6192	0.5988	0.599	0.6009	0.6132	0.2917	0.1328	0.0939
3.92211	235.327	0.62215	0.62215	0.57325	0.63735	0.61885	0.61705	0.61895	0.61305	0.20595	0.12405	0.08505		Sup. Fig. 3c, λts LE392, LBM	-0.991987	-0.975878	-0.966121	-0.982823	-0.752309	-0.550981	-0.838834	-0.583914	0.951662
4.02533	241.52	0.6401	0.6401	0.598	0.6555	0.6367	0.6345	0.6378	0.5977	0.166	0.1198	0.0799
4.12856	247.713	0.6576	0.6576	0.6159	0.6729	0.6544	0.6538	0.6537	0.5625	0.1458	0.1135	0.0746
4.23175	253.905	0.67455	0.67455	0.63425	0.68965	0.67145	0.67115	0.66035	0.52155	0.13145	0.10955	0.07075
4.33497	260.098	0.68955	0.68955	0.65155	0.70285	0.68435	0.68495	0.66395	0.48405	0.12525	0.10555	0.06625
4.43819	266.292	0.70185	0.70185	0.66625	0.71665	0.69995	0.69735	0.66505	0.44065	0.11865	0.10105	0.06335
4.54139	272.483	0.7168	0.7168	0.6815	0.7304	0.7151	0.7097	0.6655	0.3907	0.1165	0.0986	0.0612
4.64461	278.677	0.73025	0.73025	0.69285	0.74405	0.72885	0.72115	0.66495	0.31055	0.11285	0.09465	0.05805
4.74783	284.87	0.74335	0.74335	0.70625	0.75835	0.74215	0.73165	0.66295	0.23915	0.11275	0.09195	0.05535
4.85103	291.062	0.7552	0.7552	0.7195	0.7709	0.7547	0.7439	0.6429	0.1919	0.1088	0.088	0.0517
4.95425	297.255	0.7682	0.7682	0.7317	0.7828	0.7677	0.7563	0.5727	0.1661	0.103	0.0856	0.0494
5.05747	303.448	0.7803	0.7803	0.7435	0.7953	0.7804	0.7726	0.4757	0.1568	0.1051	0.0817	0.0486
5.16067	309.64	0.79075	0.79075	0.75825	0.80585	0.79245	0.77895	0.37265	0.15255	0.10375	0.07945	0.04605
5.26389	315.833	0.8029	0.8029	0.7702	0.8169	0.8033	0.76	0.3015	0.1469	0.1028	0.0766	0.0439
5.36711	322.027	0.81225	0.81225	0.77995	0.82685	0.81425	0.73535	0.24395	0.14585	0.10355	0.07545	0.04245
5.47031	328.218	0.823	0.823	0.7896	0.8402	0.824	0.7171	0.2029	0.1484	0.1033	0.0728	0.0405
5.57353	334.412	0.83235	0.83235	0.79825	0.85035	0.83425	0.69825	0.18075	0.14675	0.10335	0.07015	0.03905
5.67675	340.605	0.8409	0.8409	0.807	0.86	0.843	0.6718	0.1663	0.1466	0.1014	0.0695	0.0379
5.77994	346.797	0.85285	0.85285	0.81455	0.86765	0.85455	0.63765	0.15395	0.14565	0.10075	0.06745	0.03685
5.88317	352.99	0.8612	0.8612	0.8226	0.8761	0.8641	0.6033	0.1495	0.1439	0.0975	0.0648	0.0361		titer	log(titer)	min	hrs	max			log(max)		log(time)
5.98639	359.183	0.8702	0.8702	0.8307	0.8836	0.8723	0.5679	0.1476	0.1451	0.0976	0.063	0.0354		740000000	8.86923	173.398	2.88997	0.2466			-0.608007		2.23904
6.08958	365.375	0.8773	0.8773	0.8376	0.8904	0.8804	0.504	0.1479	0.1429	0.097	0.062	0.0348		74000000	7.86923	173.398	2.88997	0.3607			-0.442854		2.23904
6.19281	371.568	0.8846	0.8846	0.844	0.8973	0.8878	0.4286	0.1482	0.1408	0.0938	0.0612	0.0351		7400000	6.86923	210.555	3.50925	0.5085			-0.293709		2.32337
6.29603	377.762	0.8911	0.8911	0.8513	0.9047	0.8949	0.3475	0.145	0.1406	0.0944	0.0601	0.0345		740000	5.86923	229.135	3.81892	0.6132			-0.212398		2.36009
6.39925	383.955	0.89745	0.89745	0.85765	0.91045	0.90135	0.27835	0.14585	0.14085	0.09195	0.05825	0.03505		74000	4.86923	272.483	4.54139	0.6655			-0.176852		2.43534
6.50244	390.147	0.90315	0.90315	0.86305	0.91585	0.90765	0.22675	0.14275	0.13825	0.08895	0.05695	0.03485		7400	3.86923	309.64	5.16067	0.77895			-0.10849		2.49086
6.60567	396.34	0.90985	0.90985	0.87515	0.92115	0.91475	0.20115	0.14265	0.13105	0.09375	0.05705	0.03515		740
6.70889	402.533	0.9148	0.9148	0.8846	0.9264	0.9206	0.183	0.1403	0.134	0.096	0.0567	0.035		74
6.81208	408.725	0.9198	0.9198	0.8916	0.9308	0.926	0.1704	0.1404	0.1257	0.0913	0.0561	0.0357		7.4
6.91531	414.918	0.9255	0.9255	0.8966	0.9359	0.9314	0.1662	0.1352	0.1282	0.0889	0.0557	0.0353		0.74
7.01853	421.112	0.9311	0.9311	0.9016	0.9399	0.9359	0.16	0.1378	0.1256	0.0934	0.0552	0.0366
7.12172	427.303	0.9347	0.9347	0.905	0.9487	0.942	0.1612	0.1343	0.1263	0.0905	0.0553	0.0369			-0.993885	-0.737485		0.975889	-0.835324	-0.988305	-0.893303	-0.968137	-0.791697	-0.994746
7.22494	433.497	0.94175	0.94175	0.90755	0.95955	0.95375	0.16115	0.13385	0.12475	0.09245	0.05515	0.03755
7.32817	439.69	0.95335	0.95335	0.91185	0.96425	0.96015	0.15985	0.13265	0.13185	0.09335	0.05545	0.03815		Sup. Fig. 3c, λts LE392, LBM	-0.988305	-0.993885	-0.968137	-0.994746	-0.835324	-0.737485	-0.893303	-0.791697	0.975889
7.43136	445.882	0.96155	0.96155	0.91555	0.96935	0.96455	0.15215	0.13205	0.12205	0.09285	0.05605	0.04005
7.53458	452.075	0.9661	0.9661	0.9186	0.9727	0.9679	0.1555	0.1342	0.1339	0.0945	0.0565	0.0411
7.63781	458.268	0.96955	0.96955	0.92155	0.97605	0.96995	0.15345	0.12585	0.12875	0.09495	0.05705	0.04245
7.741	464.46	0.97285	0.97285	0.92365	0.97865	0.97095	0.15095	0.13225	0.13255	0.09355	0.05865	0.04425
7.84422	470.653	0.97505	0.97505	0.92745	0.97975	0.97275	0.14725	0.12725	0.13195	0.09605	0.05905	0.04615
7.94744	476.847	0.9771	0.9771	0.9248	0.9812	0.9722	0.1546	0.1325	0.132	0.0958	0.0612	0.048
8.05064	483.038	0.97845	0.97845	0.92575	0.98265	0.97495	0.14435	0.12635	0.13385	0.09735	0.06285	0.05085
8.15386	489.232	0.9795	0.9795	0.9258	0.9856	0.974	0.144	0.1299	0.1309	0.0951	0.0647	0.0528
8.25708	495.425	0.9806	0.9806	0.9261	0.9878	0.9748	0.1522	0.1344	0.1327	0.0993	0.0674	0.0566
8.36028	501.617	0.98205	0.98205	0.92645	0.98865	0.97565	0.14255	0.13845	0.13295	0.09965	0.07045	0.05875
8.4635	507.81	0.98605	0.98605	0.92685	0.98765	0.97565	0.14415	0.13645	0.13355	0.09645	0.07365	0.06345
8.56672	514.003	0.9883	0.9883	0.9255	0.9854	0.9771	0.1451	0.1317	0.1323	0.1056	0.0769	0.0671
8.66992	520.195	0.9903	0.9903	0.9255	0.9823	0.9767	0.1471	0.1376	0.1352	0.1018	0.0804	0.0714
8.77314	526.388	0.9912	0.9912	0.9249	0.9796	0.9768	0.1552	0.1324	0.1327	0.1011	0.0846	0.0768
8.87636	532.582	0.9924	0.9924	0.9241	0.9768	0.9767	0.1462	0.1515	0.1333	0.1034	0.09	0.0829
8.97956	538.773	0.99255	0.99255	0.92995	0.97335	0.97625	0.14615	0.13685	0.13365	0.10695	0.09175	0.08835
9.08278	544.967	0.9931	0.9931	0.9228	0.9706	0.9767	0.1508	0.1374	0.1366	0.1221	0.1004	0.097
9.186	551.16	0.9932	0.9932	0.9283	0.9678	0.9763	0.1483	0.1339	0.1361	0.1119	0.1058	0.1056
9.28919	557.352	0.99375	0.99375	0.92135	0.96525	0.97575	0.14615	0.13625	0.13615	0.11645	0.10955	0.11475
9.39242	563.545	0.994	0.994	0.9211	0.9631	0.9762	0.1543	0.1394	0.136	0.1254	0.1188	0.1247
9.49564	569.738	0.993	0.993	0.9197	0.9615	0.9757	0.1549	0.1376	0.1363	0.1234	0.1223	0.1394
9.59883	575.93	0.99285	0.99285	0.91895	0.95935	0.97535	0.15035	0.13555	0.13885	0.12645	0.13255	0.15195
9.70206	582.123	0.99235	0.99235	0.91815	0.95765	0.97465	0.15865	0.13315	0.13895	0.13625	0.14085	0.17195
9.80528	588.317	0.99165	0.99165	0.91735	0.95565	0.97355	0.16005	0.13845	0.13965	0.13845	0.15165	0.18715
9.90847	594.508	0.99115	0.99115	0.91745	0.95435	0.97285	0.15705	0.13995	0.14115	0.14615	0.15845	0.19855
10.0117	600.702	0.99025	0.99025	0.91605	0.95325	0.97045	0.15465	0.14095	0.14215	0.14795	0.16345	0.21425
10.1149	606.895	0.9894	0.9894	0.9184	0.953	0.9705	0.1567	0.1472	0.1387	0.1537	0.1802	0.2367
10.2181	613.087	0.98855	0.98855	0.91385	0.95145	0.96925	0.15525	0.13845	0.14385	0.16015	0.18965	0.25515
10.3213	619.28	0.98815	0.98815	0.91245	0.95055	0.96765	0.15775	0.14165	0.14575	0.16375	0.19995	0.27415
10.4246	625.473	0.98755	0.98755	0.91455	0.95005	0.96625	0.15765	0.13875	0.14575	0.16945	0.20625	0.29105
10.5277	631.665	0.98675	0.98675	0.91075	0.94975	0.96545	0.15775	0.14405	0.14935	0.17305	0.21655	0.31315
10.631	637.858	0.9855	0.9855	0.9098	0.9478	0.9641	0.158	0.1443	0.1495	0.1814	0.23	0.3274
10.7342	644.052	0.9851	0.9851	0.9088	0.9469	0.9623	0.161	0.1511	0.1524	0.1862	0.2522	0.348
10.8374	650.243	0.9843	0.9843	0.9092	0.946	0.9617	0.1617	0.1485	0.1544	0.1961	0.2671	0.369
10.9406	656.437	0.9828	0.9828	0.9087	0.9445	0.9624	0.1627	0.147	0.1537	0.2014	0.2798	0.3871
11.0438	662.63	0.98265	0.98265	0.91005	0.94465	0.96145	0.15965	0.15485	0.15865	0.20945	0.29655	0.40185
11.147	668.822	0.98205	0.98205	0.91005	0.94375	0.96135	0.17225	0.16035	0.16395	0.21695	0.31475	0.42515
11.2502	675.015	0.98115	0.98115	0.90525	0.94345	0.96135	0.16355	0.15195	0.16625	0.22725	0.33035	0.44155
11.3535	681.208	0.9808	0.9808	0.9037	0.943	0.9604	0.1668	0.1609	0.1668	0.2379	0.3496	0.4578
11.4567	687.4	0.98005	0.98005	0.90355	0.94315	0.95965	0.16685	0.15695	0.17065	0.25105	0.36615	0.47525
11.5599	693.593	0.97935	0.97935	0.90305	0.94245	0.95915	0.16285	0.16085	0.17585	0.25575	0.38445	0.49265
11.6631	699.787	0.9786	0.9786	0.9024	0.9418	0.959	0.1644	0.1627	0.1786	0.2803	0.4014	0.5099
11.7663	705.978	0.9777	0.9777	0.9019	0.9412	0.9584	0.1852	0.1658	0.1807	0.2814	0.4195	0.5262
11.8695	712.172	0.9774	0.9774	0.9016	0.9411	0.9581	0.1683	0.169	0.1841	0.2951	0.437	0.544
11.9727	718.365	0.97695	0.97695	0.89995	0.94025	0.95745	0.17045	0.17085	0.18695	0.31145	0.45245	0.56075
12.0759	724.557	0.9755	0.9755	0.9022	0.9393	0.957	0.1826	0.1723	0.195	0.3255	0.4687	0.5757
12.1792	730.75	0.9751	0.9751	0.8989	0.9392	0.9568	0.1662	0.1924	0.1986	0.34	0.4846	0.5901
12.284	737.038	0.97385	0.97385	0.89835	0.93855	0.95615	0.17245	0.18195	0.19965	0.35775	0.50045	0.60315
12.3872	743.23	0.97405	0.97405	0.89745	0.93755	0.95555	0.17025	0.17995	0.20495	0.37595	0.51395	0.62085
12.4904	749.423	0.97315	0.97315	0.89645	0.93725	0.95495	0.17205	0.18525	0.20835	0.39375	0.52715	0.63535
12.5936	755.615	0.97235	0.97235	0.89605	0.93665	0.95465	0.18025	0.19835	0.21575	0.41185	0.54185	0.65015
12.6968	761.808	0.9718	0.9718	0.8946	0.936	0.9548	0.1753	0.1883	0.2183	0.4297	0.5596	0.6662
12.8	768.002	0.97185	0.97185	0.89485	0.93555	0.95415	0.17365	0.19295	0.22715	0.44625	0.57345	0.68055
12.9032	774.193	0.9709	0.9709	0.8951	0.9354	0.9531	0.1832	0.2002	0.2335	0.4629	0.5869	0.6932
13.0064	780.387	0.97045	0.97045	0.89405	0.93465	0.95275	0.18125	0.19955	0.23945	0.47765	0.59925	0.70625
13.1097	786.58	0.9698	0.9698	0.8931	0.9336	0.9526	0.1827	0.2013	0.2482	0.4928	0.6111	0.7181
13.2129	792.772	0.9696	0.9696	0.8929	0.9331	0.9508	0.1854	0.2126	0.2537	0.5081	0.6227	0.7299
13.3161	798.965	0.9685	0.9685	0.8924	0.9325	0.9508	0.1825	0.2087	0.2597	0.5244	0.6343	0.7418
13.4193	805.158	0.96815	0.96815	0.89095	0.93155	0.95005	0.18695	0.21455	0.27005	0.53925	0.64415	0.75975
13.5225	811.35	0.96765	0.96765	0.89275	0.93025	0.94935	0.19215	0.21965	0.27895	0.55455	0.65545	0.77285
13.6257	817.543	0.967	0.967	0.8908	0.93	0.9484	0.1897	0.2238	0.2947	0.5689	0.666	0.7804
13.7289	823.737	0.96675	0.96675	0.88955	0.92895	0.94755	0.18995	0.23025	0.30005	0.58365	0.67855	0.78705
13.8321	829.928	0.96675	0.96675	0.88945	0.92815	0.94705	0.19855	0.23425	0.30845	0.59755	0.69735	0.79245
13.9354	836.122	0.96625	0.96625	0.88865	0.92785	0.94745	0.19315	0.23925	0.32005	0.61255	0.70655	0.79965
14.0386	842.315	0.96585	0.96585	0.88845	0.92705	0.94605	0.19325	0.24085	0.33505	0.63025	0.71305	0.80465
14.1418	848.507	0.96485	0.96485	0.88765	0.92595	0.94465	0.19035	0.26495	0.34505	0.64375	0.71895	0.80995
14.245	854.7	0.9643	0.9643	0.8886	0.9253	0.944	0.1935	0.2524	0.3594	0.6561	0.7246	0.8149
14.3482	860.893	0.96375	0.96375	0.88635	0.92455	0.94355	0.21605	0.26355	0.36995	0.66905	0.73015	0.81975
14.4514	867.087	0.9638	0.9638	0.886	0.9238	0.9416	0.1994	0.2709	0.3839	0.6809	0.735	0.8234
14.5546	873.278	0.9632	0.9632	0.8862	0.9231	0.9411	0.2025	0.2778	0.3968	0.6923	0.7403	0.828
14.6579	879.472	0.9624	0.9624	0.8853	0.9228	0.9406	0.2098	0.2899	0.4088	0.7053	0.7448	0.832
14.7611	885.665	0.96195	0.96195	0.88455	0.92135	0.93925	0.20385	0.28575	0.42065	0.72615	0.74945	0.83525
14.8643	891.857	0.96195	0.96195	0.88425	0.92035	0.93765	0.20325	0.30275	0.43415	0.73425	0.75375	0.83805
14.9675	898.05	0.9616	0.9616	0.8832	0.9194	0.9371	0.2067	0.3097	0.4455	0.7411	0.7577	0.8401
15.0707	904.243	0.9612	0.9612	0.885	0.9193	0.9358	0.2158	0.3249	0.4589	0.7475	0.7613	0.8429
15.1739	910.435	0.9598	0.9598	0.8824	0.9183	0.9343	0.2091	0.3303	0.4711	0.7526	0.7644	0.8454
15.2771	916.628	0.9593	0.9593	0.8821	0.9182	0.9333	0.21	0.3445	0.4838	0.7575	0.7676	0.8476
15.3804	922.822	0.9589	0.9589	0.8811	0.9165	0.9317	0.2152	0.352	0.4957	0.7619	0.7704	0.8501
15.4836	929.013	0.95875	0.95875	0.88165	0.91625	0.93055	0.21815	0.36295	0.50745	0.76665	0.77355	0.85195
15.5868	935.207	0.95895	0.95895	0.88065	0.91505	0.92935	0.22885	0.37355	0.51985	0.77135	0.77575	0.85285
15.69	941.4	0.95845	0.95845	0.87945	0.91485	0.92845	0.21615	0.37765	0.53165	0.77525	0.77825	0.85515
15.7932	947.592	0.95805	0.95805	0.87955	0.91415	0.92645	0.22055	0.39025	0.54465	0.77895	0.77975	0.85695
15.8964	953.785	0.9572	0.9572	0.8795	0.9133	0.9244	0.226	0.3951	0.5559	0.7826	0.7815	0.8587
15.9996	959.978	0.95735	0.95735	0.87905	0.91255	0.92285	0.22175	0.41295	0.56595	0.78555	0.78435	0.86075
16.1028	966.17	0.95705	0.95705	0.87815	0.91215	0.92135	0.22585	0.41775	0.57605	0.78835	0.78505	0.86275
16.2061	972.363	0.9555	0.9555	0.8775	0.9108	0.9195	0.2272	0.4293	0.5871	0.7915	0.7857	0.8641
16.3093	978.557	0.9557	0.9557	0.8765	0.9105	0.9177	0.2315	0.4413	0.5971	0.7942	0.7883	0.8662
16.4125	984.748	0.95475	0.95475	0.87595	0.90925	0.91585	0.23245	0.45075	0.60705	0.79625	0.79025	0.86625
16.5157	990.942	0.9544	0.9544	0.8862	0.9087	0.914	0.2306	0.4604	0.6189	0.7986	0.7917	0.8674
16.6189	997.135	0.9539	0.9539	0.8763	0.908	0.9126	0.234	0.4703	0.6338	0.801	0.7935	0.8672
16.7221	1003.33	0.9541	0.9541	0.8747	0.9079	0.9108	0.2389	0.4793	0.6442	0.8024	0.7956	0.8677
16.8253	1009.52	0.9538	0.9538	0.8762	0.9068	0.9086	0.2374	0.4902	0.653	0.8046	0.7966	0.8671
16.9286	1015.71	0.9524	0.9524	0.8742	0.9055	0.9064	0.2392	0.5013	0.6629	0.8057	0.7967	0.8668
17.0317	1021.9	0.95225	0.95225	0.87425	0.90565	0.90415	0.24305	0.51155	0.67125	0.80775	0.79755	0.86675
17.135	1028.1	0.95135	0.95135	0.87345	0.90395	0.90145	0.24275	0.52285	0.68815	0.81185	0.79765	0.86545
17.2382	1034.29	0.95145	0.95145	0.87245	0.90275	0.89985	0.24215	0.53315	0.69785	0.81295	0.79715	0.86555
17.3414	1040.48	0.95055	0.95055	0.87235	0.90235	0.89665	0.25285	0.54285	0.70305	0.81375	0.79725	0.86475
17.4446	1046.68	0.9509	0.9509	0.8729	0.9015	0.8946	0.2432	0.553	0.7073	0.8162	0.7969	0.8648
17.5478	1052.87	0.9502	0.9502	0.8721	0.9012	0.8926	0.2533	0.5616	0.7107	0.8171	0.7962	0.8636
17.651	1059.06	0.9499	0.9499	0.8711	0.8992	0.8899	0.2716	0.5717	0.7134	0.8173	0.7954	0.8628
17.7542	1065.25	0.9496	0.9496	0.8714	0.8991	0.8875	0.2514	0.5811	0.715	0.8179	0.7953	0.8625
17.8575	1071.45	0.94875	0.94875	0.87085	0.89785	0.88515	0.25375	0.59005	0.71815	0.81795	0.79445	0.86185
17.9607	1077.64	0.9482	0.9482	0.8694	0.8969	0.8825	0.2829	0.5997	0.7206	0.8174	0.794	0.8608
18.0639	1083.83	0.9473	0.9473	0.87	0.8949	0.8806	0.2935	0.6092	0.7219	0.8169	0.7935	0.8602
18.1671	1090.03	0.94775	0.94775	0.86995	0.89495	0.87775	0.25915	0.62005	0.72345	0.81595	0.79305	0.85935
18.2703	1096.22	0.9481	0.9481	0.8692	0.8936	0.8754	0.2692	0.6325	0.7246	0.8148	0.7924	0.8582
18.3735	1102.41	0.94765	0.94765	0.86885	0.89285	0.87215	0.26995	0.63875	0.72635	0.81425	0.79185	0.85825
18.4767	1108.61	0.9468	0.9468	0.8684	0.891	0.8699	0.3226	0.6472	0.728	0.813	0.7913	0.8574
18.58	1114.8	0.9463	0.9463	0.8678	0.8902	0.8673	0.2613	0.6637	0.7292	0.8117	0.79	0.8569
18.6832	1120.99	0.94575	0.94575	0.86785	0.88955	0.86435	0.28695	0.67045	0.73025	0.81105	0.79015	0.85655
18.7864	1127.18	0.94565	0.94565	0.86715	0.88825	0.86195	0.30255	0.67335	0.73105	0.80945	0.78955	0.85565
18.8896	1133.38	0.94485	0.94485	0.86685	0.88685	0.85945	0.26625	0.67705	0.73265	0.80845	0.78835	0.85465
18.9928	1139.57	0.9451	0.9451	0.866	0.8861	0.8573	0.2825	0.6789	0.7326	0.8079	0.7884	0.8542
19.096	1145.76	0.94405	0.94405	0.86595	0.88515	0.85465	0.26175	0.68135	0.73395	0.80735	0.78755	0.85355
19.1992	1151.95	0.9449	0.9449	0.8665	0.8842	0.8521	0.2639	0.684	0.7347	0.8061	0.7873	0.8534
19.3024	1158.15	0.94385	0.94385	0.86625	0.88295	0.85015	0.27075	0.68475	0.73885	0.80555	0.78675	0.85295
19.4057	1164.34	0.94405	0.94405	0.86595	0.88235	0.84745	0.26675	0.68615	0.74015	0.80445	0.78655	0.85225
19.5089	1170.53	0.94405	0.94405	0.86585	0.88055	0.84515	0.26555	0.68755	0.74145	0.80415	0.78605	0.85235
19.6121	1176.72	0.94335	0.94335	0.86575	0.87995	0.84335	0.26675	0.69005	0.74365	0.80335	0.78575	0.85115
19.7153	1182.92	0.9433	0.9433	0.8648	0.8782	0.841	0.2629	0.6906	0.7443	0.8025	0.7846	0.8505
19.8185	1189.11	0.94315	0.94315	0.86535	0.87735	0.83935	0.26525	0.69125	0.74465	0.80205	0.78455	0.85055
19.9217	1195.3	0.94295	0.94295	0.86475	0.87655	0.83665	0.26895	0.69225	0.74465	0.80125	0.78425	0.84975
20.0249	1201.5	0.94205	0.94205	0.86495	0.87575	0.83565	0.26995	0.69345	0.74325	0.80035	0.78365	0.84915
20.1282	1207.69	0.94215	0.94215	0.86425	0.87405	0.83245	0.26775	0.69375	0.74325	0.79975	0.78325	0.84885
20.2314	1213.88	0.94135	0.94135	0.86375	0.87315	0.83075	0.27025	0.69515	0.74195	0.79925	0.78285	0.84735
20.3346	1220.08	0.94165	0.94165	0.86445	0.87195	0.82905	0.27015	0.69575	0.74045	0.79935	0.78255	0.84745
20.4378	1226.27	0.94175	0.94175	0.86335	0.87095	0.82755	0.27255	0.69625	0.73935	0.79805	0.78185	0.84775
20.541	1232.46	0.9408	0.9408	0.8632	0.87	0.8251	0.2757	0.6969	0.7385	0.7982	0.7815	0.8469
20.6442	1238.65	0.94165	0.94165	0.86325	0.86875	0.82345	0.28765	0.69795	0.73725	0.79715	0.78095	0.84665
20.7474	1244.85	0.9409	0.9409	0.8629	0.8675	0.8215	0.2763	0.6979	0.7353	0.7966	0.7808	0.846
20.8506	1251.04	0.94005	0.94005	0.86245	0.86575	0.81965	0.31025	0.69875	0.73435	0.79575	0.78005	0.84535
20.9539	1257.23	0.9401	0.9401	0.8623	0.8656	0.818	0.2757	0.6995	0.7338	0.7961	0.7798	0.8452
21.0571	1263.42	0.9396	0.9396	0.862	0.8633	0.8166	0.2714	0.6994	0.7324	0.795	0.7788	0.8442
21.1603	1269.62	0.9391	0.9391	0.8614	0.8621	0.8154	0.2879	0.6995	0.7311	0.7944	0.7794	0.8431
21.2635	1275.81	0.93935	0.93935	0.86185	0.86165	0.81335	0.27845	0.70035	0.73105	0.79365	0.77855	0.84315
							0.77895	0.6655	0.6132	0.5085	0.3607	0.2466
[truncated: 158 more columns]

## Sheet: Sfig3c
Sfig3c-left
Time (h)	0	0.103222	0.206444	0.309639	0.412861	0.516083	0.619278	0.7225	0.825722	0.928944	1.03214	1.13536	1.23858	1.34178	1.445	1.54822	1.65142	1.75464	1.85786	1.96106	2.06428	2.1675	2.27069	2.37392	2.47714	2.58033	2.68356	2.78678	2.88997	2.99319	3.09642	3.19961	3.30283	3.40606	3.50925	3.61247	3.71569	3.81892	3.92211	4.02533	4.12856	4.23175	4.33497	4.43819	4.54139	4.64461	4.74783	4.85103	4.95425
Uninfected	0.0055	0.0058	0.00645	0.00745	0.0086	0.00955	0.01155	0.0138	0.0166	0.0197	0.02355	0.02805	0.033	0.03895	0.04555	0.05375	0.0634	0.0731	0.0838	0.09815	0.11335	0.13045	0.15045	0.17435	0.20305	0.2356	0.26845	0.3014	0.3382	0.3757	0.40595	0.4425	0.46925	0.49615	0.5221	0.5534	0.5824	0.6032	0.62215	0.6401	0.6576	0.67455	0.68955	0.70185	0.7168	0.73025	0.74335	0.7552	0.7682
P0 = 7.4e+08 PFU/mL	0.0055	0.0058	0.00645	0.00745	0.0086	0.00955	0.01155	0.0138	0.0166	0.0197	0.02355	0.02805	0.033	0.03895	0.04555	0.05375	0.0634	0.0731	0.0838	0.09815	0.11335	0.13045	0.15045	0.17435	0.20305	0.2356	0.26845	0.3014	0.3382	0.3757	0.40595	0.4425	0.46925	0.49615	0.5221	0.5534	0.5824	0.6032	0.62215	0.6401	0.6576	0.67455	0.68955	0.70185	0.7168	0.73025	0.74335	0.7552	0.7682
P0 = 7.4e+07 PFU/mL	0.0028	0.0035	0.00415	0.00525	0.0061	0.00775	0.00925	0.0114	0.0164	0.0162	0.01985	0.02335	0.028	0.04965	0.03865	0.04755	0.056	0.0684	0.0722	0.08415	0.09825	0.11355	0.13105	0.16805	0.17835	0.207	0.24445	0.2697	0.3019	0.3337	0.36545	0.3945	0.41545	0.44145	0.4752	0.5081	0.5289	0.5519	0.57325	0.598	0.6159	0.63425	0.65155	0.66625	0.6815	0.69285	0.70625	0.7195	0.7317
P0 = 7.4e+06 PFU/mL	0.0043	0.00509999	0.00595	0.00735	0.0085	0.01045	0.01245	0.0149	0.0182	0.0215	0.02585	0.03025	0.0358	0.04185	0.04975	0.05815	0.0679	0.0781	0.0896	0.10405	0.12075	0.13925	0.16045	0.18515	0.21575	0.2524	0.28375	0.3194	0.3566	0.3881	0.42165	0.4553	0.47765	0.50665	0.5413	0.568	0.598	0.6192	0.63735	0.6555	0.6729	0.68965	0.70285	0.71665	0.7304	0.74405	0.75835	0.7709	0.7828
P0 = 7.4e+05 PFU/mL	0.0045	0.0049	0.00564999	0.00675	0.0079	0.00965	0.01165	0.0136	0.0165	0.0195	0.02325	0.02765	0.0327	0.03905	0.04565	0.05445	0.0637	0.0739	0.0862	0.10065	0.11705	0.13625	0.15875	0.18535	0.21845	0.2501	0.28175	0.3153	0.3495	0.3769	0.41015	0.4385	0.46635	0.49945	0.5294	0.5605	0.5809	0.5988	0.61885	0.6367	0.6544	0.67145	0.68435	0.69995	0.7151	0.72885	0.74215	0.7547	0.7677
P0 = 7.4e+04 PFU/mL	0.0042	0.00509999	0.00575	0.00675	0.008	0.00985	0.01145	0.0136	0.0166	0.0194	0.02345	0.02765	0.033	0.03865	0.04585	0.05395	0.0632	0.0733	0.0853	0.09975	0.11665	0.13485	0.15695	0.18225	0.21525	0.2486	0.27915	0.313	0.3496	0.3784	0.40995	0.4399	0.46775	0.50155	0.5323	0.5586	0.5804	0.599	0.61705	0.6345	0.6538	0.67115	0.68495	0.69735	0.7097	0.72115	0.73165	0.7439	0.7563
P0 = 7.4e+03 PFU/mL	0.0047	0.0053	0.00595	0.00715	0.0082	0.00985	0.01175	0.0141	0.017	0.0198	0.02375	0.02835	0.0335	0.03975	0.04675	0.05485	0.0647	0.0749	0.087	0.10035	0.11815	0.13645	0.15805	0.18375	0.21565	0.2496	0.28215	0.3175	0.3522	0.3827	0.41475	0.4456	0.47225	0.50505	0.5341	0.5618	0.5832	0.6009	0.61895	0.6378	0.6537	0.66035	0.66395	0.66505	0.6655	0.66495	0.66295	0.6429	0.5727
P0 = 7.4e+02 PFU/mL	0.0042	0.0046	0.00564999	0.00715	0.0084	0.01015	0.01215	0.0149	0.0178	0.0211	0.02575	0.03105	0.0363	0.04305	0.05065	0.06045	0.0704	0.0801	0.0934	0.10895	0.12615	0.14555	0.16845	0.19575	0.22915	0.2651	0.30005	0.3376	0.3785	0.411	0.44665	0.4772	0.50405	0.53505	0.5621	0.5859	0.6041	0.6132	0.61305	0.5977	0.5625	0.52155	0.48405	0.44065	0.3907	0.31055	0.23915	0.1919	0.1661
P0 = 7.4e+01 PFU/mL	0.0047	0.0053	0.00625	0.00745	0.0089	0.01045	0.01305	0.0154	0.0188	0.0228	0.02765	0.03275	0.0388	0.04595	0.05425	0.06425	0.0744	0.0872	0.1017	0.11935	0.13835	0.16195	0.18905	0.22125	0.25755	0.2897	0.32665	0.3649	0.4054	0.4341	0.45565	0.4771	0.49795	0.50695	0.5085	0.4873	0.4158	0.2917	0.20595	0.166	0.1458	0.13145	0.12525	0.11865	0.1165	0.11285	0.11275	0.1088	0.103
P0 = 7.4e+00 PFU/mL	0.004	0.0045	0.00545	0.00665	0.0081	0.00985	0.01215	0.0157	0.018	0.0221	0.02665	0.03185	0.0381	0.04485	0.05365	0.06295	0.0737	0.0854	0.0997	0.11655	0.13505	0.15645	0.18255	0.21225	0.24905	0.2786	0.31185	0.3416	0.3607	0.3598	0.34095	0.3176	0.28805	0.25575	0.2163	0.179	0.1499	0.1328	0.12405	0.1198	0.1135	0.10955	0.10555	0.10105	0.0986	0.09465	0.09195	0.088	0.0856
P0 = 7.4e-01 PFU/mL	0.0042	0.00469999	0.00555	0.00685	0.0081	0.00995	0.01215	0.0143	0.0173	0.0212	0.02485	0.02845	0.034	0.03945	0.04585	0.05475	0.0637	0.0735	0.0849	0.09745	0.11275	0.12775	0.14415	0.16305	0.18365	0.2062	0.22875	0.2413	0.2466	0.2363	0.20965	0.1819	0.16015	0.14335	0.1269	0.1082	0.1002	0.0939	0.08505	0.0799	0.0746	0.07075	0.06625	0.06335	0.0612	0.05805	0.05535	0.0517	0.0494
Sfig3c-right
log10 [PFU/mL]	8.86923	7.86923	6.86923	5.86923	4.86923	3.86923	2.86923	1.86923	0.869232	-0.130768
Lysis OD (mean)	0.24045	0.2467	0.359	0.491	0.611625	0.661325	0.779375	0.98175	0.9949	0.964725
Lysis OD (error)	0.001925	5.00008e-05	0.000850007	0.00874999	0.000787511	0.0020875	0.000212499	0.00232499	0.00312502	0.0173875
		Series1	Series2	Series3	Series4	Series5	Series6	Series7	Series8	Series9	Series10	Series11
Time (h)	Time (min)	Uninfected	740000000	74000000	7400000	740000	74000	7400	740	74	7.4	0.74
0	0	0.0055	0.0055	0.0028	0.0043	0.0045	0.0042	0.0047	0.0042	0.0047	0.004	0.0042
0.103222	6.19333	0.0058	0.0058	0.0035	0.00509999	0.0049	0.00509999	0.0053	0.0046	0.0053	0.0045	0.00469999
0.206444	12.3867	0.00645	0.00645	0.00415	0.00595	0.00564999	0.00575	0.00595	0.00564999	0.00625	0.00545	0.00555
0.309639	18.5783	0.00745	0.00745	0.00525	0.00735	0.00675	0.00675	0.00715	0.00715	0.00745	0.00665	0.00685
0.412861	24.7717	0.0086	0.0086	0.0061	0.0085	0.0079	0.008	0.0082	0.0084	0.0089	0.0081	0.0081
0.516083	30.965	0.00955	0.00955	0.00775	0.01045	0.00965	0.00985	0.00985	0.01015	0.01045	0.00985	0.00995
0.619278	37.1567	0.01155	0.01155	0.00925	0.01245	0.01165	0.01145	0.01175	0.01215	0.01305	0.01215	0.01215
0.7225	43.35	0.0138	0.0138	0.0114	0.0149	0.0136	0.0136	0.0141	0.0149	0.0154	0.0157	0.0143
0.825722	49.5433	0.0166	0.0166	0.0164	0.0182	0.0165	0.0166	0.017	0.0178	0.0188	0.018	0.0173
0.928944	55.7367	0.0197	0.0197	0.0162	0.0215	0.0195	0.0194	0.0198	0.0211	0.0228	0.0221	0.0212
1.03214	61.9283	0.02355	0.02355	0.01985	0.02585	0.02325	0.02345	0.02375	0.02575	0.02765	0.02665	0.02485
1.13536	68.1217	0.02805	0.02805	0.02335	0.03025	0.02765	0.02765	0.02835	0.03105	0.03275	0.03185	0.02845
1.23858	74.315	0.033	0.033	0.028	0.0358	0.0327	0.033	0.0335	0.0363	0.0388	0.0381	0.034
1.34178	80.5067	0.03895	0.03895	0.04965	0.04185	0.03905	0.03865	0.03975	0.04305	0.04595	0.04485	0.03945
1.445	86.7	0.04555	0.04555	0.03865	0.04975	0.04565	0.04585	0.04675	0.05065	0.05425	0.05365	0.04585
1.54822	92.8933	0.05375	0.05375	0.04755	0.05815	0.05445	0.05395	0.05485	0.06045	0.06425	0.06295	0.05475
1.65142	99.085	0.0634	0.0634	0.056	0.0679	0.0637	0.0632	0.0647	0.0704	0.0744	0.0737	0.0637
1.75464	105.278	0.0731	0.0731	0.0684	0.0781	0.0739	0.0733	0.0749	0.0801	0.0872	0.0854	0.0735
1.85786	111.472	0.0838	0.0838	0.0722	0.0896	0.0862	0.0853	0.087	0.0934	0.1017	0.0997	0.0849
1.96106	117.663	0.09815	0.09815	0.08415	0.10405	0.10065	0.09975	0.10035	0.10895	0.11935	0.11655	0.09745
2.06428	123.857	0.11335	0.11335	0.09825	0.12075	0.11705	0.11665	0.11815	0.12615	0.13835	0.13505	0.11275
2.1675	130.05	0.13045	0.13045	0.11355	0.13925	0.13625	0.13485	0.13645	0.14555	0.16195	0.15645	0.12775
2.27069	136.242	0.15045	0.15045	0.13105	0.16045	0.15875	0.15695	0.15805	0.16845	0.18905	0.18255	0.14415
2.37392	142.435	0.17435	0.17435	0.16805	0.18515	0.18535	0.18225	0.18375	0.19575	0.22125	0.21225	0.16305
2.47714	148.628	0.20305	0.20305	0.17835	0.21575	0.21845	0.21525	0.21565	0.22915	0.25755	0.24905	0.18365
2.58033	154.82	0.2356	0.2356	0.207	0.2524	0.2501	0.2486	0.2496	0.2651	0.2897	0.2786	0.2062
2.68356	161.013	0.26845	0.26845	0.24445	0.28375	0.28175	0.27915	0.28215	0.30005	0.32665	0.31185	0.22875
2.78678	167.207	0.3014	0.3014	0.2697	0.3194	0.3153	0.313	0.3175	0.3376	0.3649	0.3416	0.2413
2.88997	173.398	0.3382	0.3382	0.3019	0.3566	0.3495	0.3496	0.3522	0.3785	0.4054	0.3607	0.2466
2.99319	179.592	0.3757	0.3757	0.3337	0.3881	0.3769	0.3784	0.3827	0.411	0.4341	0.3598	0.2363
3.09642	185.785	0.40595	0.40595	0.36545	0.42165	0.41015	0.40995	0.41475	0.44665	0.45565	0.34095	0.20965
3.19961	191.977	0.4425	0.4425	0.3945	0.4553	0.4385	0.4399	0.4456	0.4772	0.4771	0.3176	0.1819
3.30283	198.17	0.46925	0.46925	0.41545	0.47765	0.46635	0.46775	0.47225	0.50405	0.49795	0.28805	0.16015
3.40606	204.363	0.49615	0.49615	0.44145	0.50665	0.49945	0.50155	0.50505	0.53505	0.50695	0.25575	0.14335
3.50925	210.555	0.5221	0.5221	0.4752	0.5413	0.5294	0.5323	0.5341	0.5621	0.5085	0.2163	0.1269
3.61247	216.748	0.5534	0.5534	0.5081	0.568	0.5605	0.5586	0.5618	0.5859	0.4873	0.179	0.1082
3.71569	222.942	0.5824	0.5824	0.5289	0.598	0.5809	0.5804	0.5832	0.6041	0.4158	0.1499	0.1002
3.81892	229.135	0.6032	0.6032	0.5519	0.6192	0.5988	0.599	0.6009	0.6132	0.2917	0.1328	0.0939
3.92211	235.327	0.62215	0.62215	0.57325	0.63735	0.61885	0.61705	0.61895	0.61305	0.20595	0.12405	0.08505
4.02533	241.52	0.6401	0.6401	0.598	0.6555	0.6367	0.6345	0.6378	0.5977	0.166	0.1198	0.0799
4.12856	247.713	0.6576	0.6576	0.6159	0.6729	0.6544	0.6538	0.6537	0.5625	0.1458	0.1135	0.0746
4.23175	253.905	0.67455	0.67455	0.63425	0.68965	0.67145	0.67115	0.66035	0.52155	0.13145	0.10955	0.07075
4.33497	260.098	0.68955	0.68955	0.65155	0.70285	0.68435	0.68495	0.66395	0.48405	0.12525	0.10555	0.06625
4.43819	266.292	0.70185	0.70185	0.66625	0.71665	0.69995	0.69735	0.66505	0.44065	0.11865	0.10105	0.06335
4.54139	272.483	0.7168	0.7168	0.6815	0.7304	0.7151	0.7097	0.6655	0.3907	0.1165	0.0986	0.0612
4.64461	278.677	0.73025	0.73025	0.69285	0.74405	0.72885	0.72115	0.66495	0.31055	0.11285	0.09465	0.05805
4.74783	284.87	0.74335	0.74335	0.70625	0.75835	0.74215	0.73165	0.66295	0.23915	0.11275	0.09195	0.05535
4.85103	291.062	0.7552	0.7552	0.7195	0.7709	0.7547	0.7439	0.6429	0.1919	0.1088	0.088	0.0517
4.95425	297.255	0.7682	0.7682	0.7317	0.7828	0.7677	0.7563	0.5727	0.1661	0.103	0.0856	0.0494
5.05747	303.448	0.7803	0.7803	0.7435	0.7953	0.7804	0.7726	0.4757	0.1568	0.1051	0.0817	0.0486
5.16067	309.64	0.79075	0.79075	0.75825	0.80585	0.79245	0.77895	0.37265	0.15255	0.10375	0.07945	0.04605
5.26389	315.833	0.8029	0.8029	0.7702	0.8169	0.8033	0.76	0.3015	0.1469	0.1028	0.0766	0.0439
5.36711	322.027	0.81225	0.81225	0.77995	0.82685	0.81425	0.73535	0.24395	0.14585	0.10355	0.07545	0.04245
5.47031	328.218	0.823	0.823	0.7896	0.8402	0.824	0.7171	0.2029	0.1484	0.1033	0.0728	0.0405
5.57353	334.412	0.83235	0.83235	0.79825	0.85035	0.83425	0.69825	0.18075	0.14675	0.10335	0.07015	0.03905
5.67675	340.605	0.8409	0.8409	0.807	0.86	0.843	0.6718	0.1663	0.1466	0.1014	0.0695	0.0379
5.77994	346.797	0.85285	0.85285	0.81455	0.86765	0.85455	0.63765	0.15395	0.14565	0.10075	0.06745	0.03685
5.88317	352.99	0.8612	0.8612	0.8226	0.8761	0.8641	0.6033	0.1495	0.1439	0.0975	0.0648	0.0361
5.98639	359.183	0.8702	0.8702	0.8307	0.8836	0.8723	0.5679	0.1476	0.1451	0.0976	0.063	0.0354
6.08958	365.375	0.8773	0.8773	0.8376	0.8904	0.8804	0.504	0.1479	0.1429	0.097	0.062	0.0348
6.19281	371.568	0.8846	0.8846	0.844	0.8973	0.8878	0.4286	0.1482	0.1408	0.0938	0.0612	0.0351
6.29603	377.762	0.8911	0.8911	0.8513	0.9047	0.8949	0.3475	0.145	0.1406	0.0944	0.0601	0.0345
6.39925	383.955	0.89745	0.89745	0.85765	0.91045	0.90135	0.27835	0.14585	0.14085	0.09195	0.05825	0.03505
6.50244	390.147	0.90315	0.90315	0.86305	0.91585	0.90765	0.22675	0.14275	0.13825	0.08895	0.05695	0.03485
6.60567	396.34	0.90985	0.90985	0.87515	0.92115	0.91475	0.20115	0.14265	0.13105	0.09375	0.05705	0.03515
6.70889	402.533	0.9148	0.9148	0.8846	0.9264	0.9206	0.183	0.1403	0.134	0.096	0.0567	0.035
6.81208	408.725	0.9198	0.9198	0.8916	0.9308	0.926	0.1704	0.1404	0.1257	0.0913	0.0561	0.0357
6.91531	414.918	0.9255	0.9255	0.8966	0.9359	0.9314	0.1662	0.1352	0.1282	0.0889	0.0557	0.0353
7.01853	421.112	0.9311	0.9311	0.9016	0.9399	0.9359	0.16	0.1378	0.1256	0.0934	0.0552	0.0366
7.12172	427.303	0.9347	0.9347	0.905	0.9487	0.942	0.1612	0.1343	0.1263	0.0905	0.0553	0.0369
7.22494	433.497	0.94175	0.94175	0.90755	0.95955	0.95375	0.16115	0.13385	0.12475	0.09245	0.05515	0.03755
7.32817	439.69	0.95335	0.95335	0.91185	0.96425	0.96015	0.15985	0.13265	0.13185	0.09335	0.05545	0.03815
7.43136	445.882	0.96155	0.96155	0.91555	0.96935	0.96455	0.15215	0.13205	0.12205	0.09285	0.05605	0.04005
7.53458	452.075	0.9661	0.9661	0.9186	0.9727	0.9679	0.1555	0.1342	0.1339	0.0945	0.0565	0.0411
7.63781	458.268	0.96955	0.96955	0.92155	0.97605	0.96995	0.15345	0.12585	0.12875	0.09495	0.05705	0.04245
7.741	464.46	0.97285	0.97285	0.92365	0.97865	0.97095	0.15095	0.13225	0.13255	0.09355	0.05865	0.04425
7.84422	470.653	0.97505	0.97505	0.92745	0.97975	0.97275	0.14725	0.12725	0.13195	0.09605	0.05905	0.04615
7.94744	476.847	0.9771	0.9771	0.9248	0.9812	0.9722	0.1546	0.1325	0.132	0.0958	0.0612	0.048
8.05064	483.038	0.97845	0.97845	0.92575	0.98265	0.97495	0.14435	0.12635	0.13385	0.09735	0.06285	0.05085
8.15386	489.232	0.9795	0.9795	0.9258	0.9856	0.974	0.144	0.1299	0.1309	0.0951	0.0647	0.0528
8.25708	495.425	0.9806	0.9806	0.9261	0.9878	0.9748	0.1522	0.1344	0.1327	0.0993	0.0674	0.0566
8.36028	501.617	0.98205	0.98205	0.92645	0.98865	0.97565	0.14255	0.13845	0.13295	0.09965	0.07045	0.05875
8.4635	507.81	0.98605	0.98605	0.92685	0.98765	0.97565	0.14415	0.13645	0.13355	0.09645	0.07365	0.06345
8.56672	514.003	0.9883	0.9883	0.9255	0.9854	0.9771	0.1451	0.1317	0.1323	0.1056	0.0769	0.0671
8.66992	520.195	0.9903	0.9903	0.9255	0.9823	0.9767	0.1471	0.1376	0.1352	0.1018	0.0804	0.0714
8.77314	526.388	0.9912	0.9912	0.9249	0.9796	0.9768	0.1552	0.1324	0.1327	0.1011	0.0846	0.0768
8.87636	532.582	0.9924	0.9924	0.9241	0.9768	0.9767	0.1462	0.1515	0.1333	0.1034	0.09	0.0829
8.97956	538.773	0.99255	0.99255	0.92995	0.97335	0.97625	0.14615	0.13685	0.13365	0.10695	0.09175	0.08835
9.08278	544.967	0.9931	0.9931	0.9228	0.9706	0.9767	0.1508	0.1374	0.1366	0.1221	0.1004	0.097
9.186	551.16	0.9932	0.9932	0.9283	0.9678	0.9763	0.1483	0.1339	0.1361	0.1119	0.1058	0.1056
9.28919	557.352	0.99375	0.99375	0.92135	0.96525	0.97575	0.14615	0.13625	0.13615	0.11645	0.10955	0.11475
9.39242	563.545	0.994	0.994	0.9211	0.9631	0.9762	0.1543	0.1394	0.136	0.1254	0.1188	0.1247
9.49564	569.738	0.993	0.993	0.9197	0.9615	0.9757	0.1549	0.1376	0.1363	0.1234	0.1223	0.1394
9.59883	575.93	0.99285	0.99285	0.91895	0.95935	0.97535	0.15035	0.13555	0.13885	0.12645	0.13255	0.15195
9.70206	582.123	0.99235	0.99235	0.91815	0.95765	0.97465	0.15865	0.13315	0.13895	0.13625	0.14085	0.17195
9.80528	588.317	0.99165	0.99165	0.91735	0.95565	0.97355	0.16005	0.13845	0.13965	0.13845	0.15165	0.18715
9.90847	594.508	0.99115	0.99115	0.91745	0.95435	0.97285	0.15705	0.13995	0.14115	0.14615	0.15845	0.19855
10.0117	600.702	0.99025	0.99025	0.91605	0.95325	0.97045	0.15465	0.14095	0.14215	0.14795	0.16345	0.21425
10.1149	606.895	0.9894	0.9894	0.9184	0.953	0.9705	0.1567	0.1472	0.1387	0.1537	0.1802	0.2367
10.2181	613.087	0.98855	0.98855	0.91385	0.95145	0.96925	0.15525	0.13845	0.14385	0.16015	0.18965	0.25515
10.3213	619.28	0.98815	0.98815	0.91245	0.95055	0.96765	0.15775	0.14165	0.14575	0.16375	0.19995	0.27415
10.4246	625.473	0.98755	0.98755	0.91455	0.95005	0.96625	0.15765	0.13875	0.14575	0.16945	0.20625	0.29105
10.5277	631.665	0.98675	0.98675	0.91075	0.94975	0.96545	0.15775	0.14405	0.14935	0.17305	0.21655	0.31315
10.631	637.858	0.9855	0.9855	0.9098	0.9478	0.9641	0.158	0.1443	0.1495	0.1814	0.23	0.3274
10.7342	644.052	0.9851	0.9851	0.9088	0.9469	0.9623	0.161	0.1511	0.1524	0.1862	0.2522	0.348
10.8374	650.243	0.9843	0.9843	0.9092	0.946	0.9617	0.1617	0.1485	0.1544	0.1961	0.2671	0.369
10.9406	656.437	0.9828	0.9828	0.9087	0.9445	0.9624	0.1627	0.147	0.1537	0.2014	0.2798	0.3871
11.0438	662.63	0.98265	0.98265	0.91005	0.94465	0.96145	0.15965	0.15485	0.15865	0.20945	0.29655	0.40185
11.147	668.822	0.98205	0.98205	0.91005	0.94375	0.96135	0.17225	0.16035	0.16395	0.21695	0.31475	0.42515
11.2502	675.015	0.98115	0.98115	0.90525	0.94345	0.96135	0.16355	0.15195	0.16625	0.22725	0.33035	0.44155
11.3535	681.208	0.9808	0.9808	0.9037	0.943	0.9604	0.1668	0.1609	0.1668	0.2379	0.3496	0.4578
11.4567	687.4	0.98005	0.98005	0.90355	0.94315	0.95965	0.16685	0.15695	0.17065	0.25105	0.36615	0.47525
11.5599	693.593	0.97935	0.97935	0.90305	0.94245	0.95915	0.16285	0.16085	0.17585	0.25575	0.38445	0.49265
11.6631	699.787	0.9786	0.9786	0.9024	0.9418	0.959	0.1644	0.1627	0.1786	0.2803	0.4014	0.5099
11.7663	705.978	0.9777	0.9777	0.9019	0.9412	0.9584	0.1852	0.1658	0.1807	0.2814	0.4195	0.5262
11.8695	712.172	0.9774	0.9774	0.9016	0.9411	0.9581	0.1683	0.169	0.1841	0.2951	0.437	0.544
11.9727	718.365	0.97695	0.97695	0.89995	0.94025	0.95745	0.17045	0.17085	0.18695	0.31145	0.45245	0.56075
12.0759	724.557	0.9755	0.9755	0.9022	0.9393	0.957	0.1826	0.1723	0.195	0.3255	0.4687	0.5757
12.1792	730.75	0.9751	0.9751	0.8989	0.9392	0.9568	0.1662	0.1924	0.1986	0.34	0.4846	0.5901
12.284	737.038	0.97385	0.97385	0.89835	0.93855	0.95615	0.17245	0.18195	0.19965	0.35775	0.50045	0.60315
12.3872	743.23	0.97405	0.97405	0.89745	0.93755	0.95555	0.17025	0.17995	0.20495	0.37595	0.51395	0.62085
12.4904	749.423	0.97315	0.97315	0.89645	0.93725	0.95495	0.17205	0.18525	0.20835	0.39375	0.52715	0.63535
12.5936	755.615	0.97235	0.97235	0.89605	0.93665	0.95465	0.18025	0.19835	0.21575	0.41185	0.54185	0.65015
12.6968	761.808	0.9718	0.9718	0.8946	0.936	0.9548	0.1753	0.1883	0.2183	0.4297	0.5596	0.6662
12.8	768.002	0.97185	0.97185	0.89485	0.93555	0.95415	0.17365	0.19295	0.22715	0.44625	0.57345	0.68055
12.9032	774.193	0.9709	0.9709	0.8951	0.9354	0.9531	0.1832	0.2002	0.2335	0.4629	0.5869	0.6932
13.0064	780.387	0.97045	0.97045	0.89405	0.93465	0.95275	0.18125	0.19955	0.23945	0.47765	0.59925	0.70625
13.1097	786.58	0.9698	0.9698	0.8931	0.9336	0.9526	0.1827	0.2013	0.2482	0.4928	0.6111	0.7181
13.2129	792.772	0.9696	0.9696	0.8929	0.9331	0.9508	0.1854	0.2126	0.2537	0.5081	0.6227	0.7299
13.3161	798.965	0.9685	0.9685	0.8924	0.9325	0.9508	0.1825	0.2087	0.2597	0.5244	0.6343	0.7418
13.4193	805.158	0.96815	0.96815	0.89095	0.93155	0.95005	0.18695	0.21455	0.27005	0.53925	0.64415	0.75975
13.5225	811.35	0.96765	0.96765	0.89275	0.93025	0.94935	0.19215	0.21965	0.27895	0.55455	0.65545	0.77285
13.6257	817.543	0.967	0.967	0.8908	0.93	0.9484	0.1897	0.2238	0.2947	0.5689	0.666	0.7804
13.7289	823.737	0.96675	0.96675	0.88955	0.92895	0.94755	0.18995	0.23025	0.30005	0.58365	0.67855	0.78705
13.8321	829.928	0.96675	0.96675	0.88945	0.92815	0.94705	0.19855	0.23425	0.30845	0.59755	0.69735	0.79245
13.9354	836.122	0.96625	0.96625	0.88865	0.92785	0.94745	0.19315	0.23925	0.32005	0.61255	0.70655	0.79965
14.0386	842.315	0.96585	0.96585	0.88845	0.92705	0.94605	0.19325	0.24085	0.33505	0.63025	0.71305	0.80465
14.1418	848.507	0.96485	0.96485	0.88765	0.92595	0.94465	0.19035	0.26495	0.34505	0.64375	0.71895	0.80995
14.245	854.7	0.9643	0.9643	0.8886	0.9253	0.944	0.1935	0.2524	0.3594	0.6561	0.7246	0.8149
14.3482	860.893	0.96375	0.96375	0.88635	0.92455	0.94355	0.21605	0.26355	0.36995	0.66905	0.73015	0.81975
14.4514	867.087	0.9638	0.9638	0.886	0.9238	0.9416	0.1994	0.2709	0.3839	0.6809	0.735	0.8234
14.5546	873.278	0.9632	0.9632	0.8862	0.9231	0.9411	0.2025	0.2778	0.3968	0.6923	0.7403	0.828
14.6579	879.472	0.9624	0.9624	0.8853	0.9228	0.9406	0.2098	0.2899	0.4088	0.7053	0.7448	0.832
14.7611	885.665	0.96195	0.96195	0.88455	0.92135	0.93925	0.20385	0.28575	0.42065	0.72615	0.74945	0.83525
14.8643	891.857	0.96195	0.96195	0.88425	0.92035	0.93765	0.20325	0.30275	0.43415	0.73425	0.75375	0.83805
14.9675	898.05	0.9616	0.9616	0.8832	0.9194	0.9371	0.2067	0.3097	0.4455	0.7411	0.7577	0.8401
15.0707	904.243	0.9612	0.9612	0.885	0.9193	0.9358	0.2158	0.3249	0.4589	0.7475	0.7613	0.8429
15.1739	910.435	0.9598	0.9598	0.8824	0.9183	0.9343	0.2091	0.3303	0.4711	0.7526	0.7644	0.8454
15.2771	916.628	0.9593	0.9593	0.8821	0.9182	0.9333	0.21	0.3445	0.4838	0.7575	0.7676	0.8476
15.3804	922.822	0.9589	0.9589	0.8811	0.9165	0.9317	0.2152	0.352	0.4957	0.7619	0.7704	0.8501
15.4836	929.013	0.95875	0.95875	0.88165	0.91625	0.93055	0.21815	0.36295	0.50745	0.76665	0.77355	0.85195
15.5868	935.207	0.95895	0.95895	0.88065	0.91505	0.92935	0.22885	0.37355	0.51985	0.77135	0.77575	0.85285
15.69	941.4	0.95845	0.95845	0.87945	0.91485	0.92845	0.21615	0.37765	0.53165	0.77525	0.77825	0.85515
15.7932	947.592	0.95805	0.95805	0.87955	0.91415	0.92645	0.22055	0.39025	0.54465	0.77895	0.77975	0.85695
15.8964	953.785	0.9572	0.9572	0.8795	0.9133	0.9244	0.226	0.3951	0.5559	0.7826	0.7815	0.8587
15.9996	959.978	0.95735	0.95735	0.87905	0.91255	0.92285	0.22175	0.41295	0.56595	0.78555	0.78435	0.86075
16.1028	966.17	0.95705	0.95705	0.87815	0.91215	0.92135	0.22585	0.41775	0.57605	0.78835	0.78505	0.86275
16.2061	972.363	0.9555	0.9555	0.8775	0.9108	0.9195	0.2272	0.4293	0.5871	0.7915	0.7857	0.8641
16.3093	978.557	0.9557	0.9557	0.8765	0.9105	0.9177	0.2315	0.4413	0.5971	0.7942	0.7883	0.8662
16.4125	984.748	0.95475	0.95475	0.87595	0.90925	0.91585	0.23245	0.45075	0.60705	0.79625	0.79025	0.86625
16.5157	990.942	0.9544	0.9544	0.8862	0.9087	0.914	0.2306	0.4604	0.6189	0.7986	0.7917	0.8674
16.6189	997.135	0.9539	0.9539	0.8763	0.908	0.9126	0.234	0.4703	0.6338	0.801	0.7935	0.8672
16.7221	1003.33	0.9541	0.9541	0.8747	0.9079	0.9108	0.2389	0.4793	0.6442	0.8024	0.7956	0.8677
16.8253	1009.52	0.9538	0.9538	0.8762	0.9068	0.9086	0.2374	0.4902	0.653	0.8046	0.7966	0.8671
16.9286	1015.71	0.9524	0.9524	0.8742	0.9055	0.9064	0.2392	0.5013	0.6629	0.8057	0.7967	0.8668
17.0317	1021.9	0.95225	0.95225	0.87425	0.90565	0.90415	0.24305	0.51155	0.67125	0.80775	0.79755	0.86675
17.135	1028.1	0.95135	0.95135	0.87345	0.90395	0.90145	0.24275	0.52285	0.68815	0.81185	0.79765	0.86545
17.2382	1034.29	0.95145	0.95145	0.87245	0.90275	0.89985	0.24215	0.53315	0.69785	0.81295	0.79715	0.86555
17.3414	1040.48	0.95055	0.95055	0.87235	0.90235	0.89665	0.25285	0.54285	0.70305	0.81375	0.79725	0.86475
17.4446	1046.68	0.9509	0.9509	0.8729	0.9015	0.8946	0.2432	0.553	0.7073	0.8162	0.7969	0.8648
17.5478	1052.87	0.9502	0.9502	0.8721	0.9012	0.8926	0.2533	0.5616	0.7107	0.8171	0.7962	0.8636
17.651	1059.06	0.9499	0.9499	0.8711	0.8992	0.8899	0.2716	0.5717	0.7134	0.8173	0.7954	0.8628
17.7542	1065.25	0.9496	0.9496	0.8714	0.8991	0.8875	0.2514	0.5811	0.715	0.8179	0.7953	0.8625
17.8575	1071.45	0.94875	0.94875	0.87085	0.89785	0.88515	0.25375	0.59005	0.71815	0.81795	0.79445	0.86185
17.9607	1077.64	0.9482	0.9482	0.8694	0.8969	0.8825	0.2829	0.5997	0.7206	0.8174	0.794	0.8608
18.0639	1083.83	0.9473	0.9473	0.87	0.8949	0.8806	0.2935	0.6092	0.7219	0.8169	0.7935	0.8602
18.1671	1090.03	0.94775	0.94775	0.86995	0.89495	0.87775	0.25915	0.62005	0.72345	0.81595	0.79305	0.85935
18.2703	1096.22	0.9481	0.9481	0.8692	0.8936	0.8754	0.2692	0.6325	0.7246	0.8148	0.7924	0.8582
18.3735	1102.41	0.94765	0.94765	0.86885	0.89285	0.87215	0.26995	0.63875	0.72635	0.81425	0.79185	0.85825
18.4767	1108.61	0.9468	0.9468	0.8684	0.891	0.8699	0.3226	0.6472	0.728	0.813	0.7913	0.8574
18.58	1114.8	0.9463	0.9463	0.8678	0.8902	0.8673	0.2613	0.6637	0.7292	0.8117	0.79	0.8569
18.6832	1120.99	0.94575	0.94575	0.86785	0.88955	0.86435	0.28695	0.67045	0.73025	0.81105	0.79015	0.85655
18.7864	1127.18	0.94565	0.94565	0.86715	0.88825	0.86195	0.30255	0.67335	0.73105	0.80945	0.78955	0.85565
18.8896	1133.38	0.94485	0.94485	0.86685	0.88685	0.85945	0.26625	0.67705	0.73265	0.80845	0.78835	0.85465
18.9928	1139.57	0.9451	0.9451	0.866	0.8861	0.8573	0.2825	0.6789	0.7326	0.8079	0.7884	0.8542
19.096	1145.76	0.94405	0.94405	0.86595	0.88515	0.85465	0.26175	0.68135	0.73395	0.80735	0.78755	0.85355
19.1992	1151.95	0.9449	0.9449	0.8665	0.8842	0.8521	0.2639	0.684	0.7347	0.8061	0.7873	0.8534
19.3024	1158.15	0.94385	0.94385	0.86625	0.88295	0.85015	0.27075	0.68475	0.73885	0.80555	0.78675	0.85295
19.4057	1164.34	0.94405	0.94405	0.86595	0.88235	0.84745	0.26675	0.68615	0.74015	0.80445	0.78655	0.85225
19.5089	1170.53	0.94405	0.94405	0.86585	0.88055	0.84515	0.26555	0.68755	0.74145	0.80415	0.78605	0.85235
19.6121	1176.72	0.94335	0.94335	0.86575	0.87995	0.84335	0.26675	0.69005	0.74365	0.80335	0.78575	0.85115
19.7153	1182.92	0.9433	0.9433	0.8648	0.8782	0.841	0.2629	0.6906	0.7443	0.8025	0.7846	0.8505
19.8185	1189.11	0.94315	0.94315	0.86535	0.87735	0.83935	0.26525	0.69125	0.74465	0.80205	0.78455	0.85055
19.9217	1195.3	0.94295	0.94295	0.86475	0.87655	0.83665	0.26895	0.69225	0.74465	0.80125	0.78425	0.84975
20.0249	1201.5	0.94205	0.94205	0.86495	0.87575	0.83565	0.26995	0.69345	0.74325	0.80035	0.78365	0.84915
20.1282	1207.69	0.94215	0.94215	0.86425	0.87405	0.83245	0.26775	0.69375	0.74325	0.79975	0.78325	0.84885
20.2314	1213.88	0.94135	0.94135	0.86375	0.87315	0.83075	0.27025	0.69515	0.74195	0.79925	0.78285	0.84735
20.3346	1220.08	0.94165	0.94165	0.86445	0.87195	0.82905	0.27015	0.69575	0.74045	0.79935	0.78255	0.84745
20.4378	1226.27	0.94175	0.94175	0.86335	0.87095	0.82755	0.27255	0.69625	0.73935	0.79805	0.78185	0.84775
20.541	1232.46	0.9408	0.9408	0.8632	0.87	0.8251	0.2757	0.6969	0.7385	0.7982	0.7815	0.8469
20.6442	1238.65	0.94165	0.94165	0.86325	0.86875	0.82345	0.28765	0.69795	0.73725	0.79715	0.78095	0.84665
20.7474	1244.85	0.9409	0.9409	0.8629	0.8675	0.8215	0.2763	0.6979	0.7353	0.7966	0.7808	0.846
20.8506	1251.04	0.94005	0.94005	0.86245	0.86575	0.81965	0.31025	0.69875	0.73435	0.79575	0.78005	0.84535
20.9539	1257.23	0.9401	0.9401	0.8623	0.8656	0.818	0.2757	0.6995	0.7338	0.7961	0.7798	0.8452
21.0571	1263.42	0.9396	0.9396	0.862	0.8633	0.8166	0.2714	0.6994	0.7324	0.795	0.7788	0.8442
21.1603	1269.62	0.9391	0.9391	0.8614	0.8621	0.8154	0.2879	0.6995	0.7311	0.7944	0.7794	0.8431
21.2635	1275.81	0.93935	0.93935	0.86185	0.86165	0.81335	0.27845	0.70035	0.73105	0.79365	0.77855	0.84315
[truncated: 158 more columns]

## Sheet: Sfig3d fixed
Sfig3d-left
Time (h)	0	0.10325	0.206528	0.309778	0.413028	0.516306	0.619556	0.722806	0.826083	0.929333	1.03258	1.13586	1.23911	1.34236	1.44564	1.54889	1.65214	1.75542	1.85867	1.96192	2.06517	2.16844	2.27169	2.37494	2.47822	2.58147	2.68472	2.788	2.89125	2.9945	3.09778	3.20103	3.30428	3.40756	3.51081	3.61406	3.71733	3.82058	3.92383	4.02711	4.13036	4.23361	4.33686	4.44014	4.54339	4.64664	4.74992	4.85317	4.95642
Uninfected	0.00625	0.00715	0.00855	0.01035	0.01225	0.01495	0.01855	0.02245	0.02735	0.03345	0.04165	0.05145	0.06345	0.07735	0.08815	0.09765	0.11635	0.13815	0.16345	0.18745	0.22145	0.25275	0.28915	0.32215	0.36145	0.40055	0.43275	0.47805	0.50985	0.53285	0.54945	0.56715	0.58735	0.61915	0.64545	0.66455	0.68165	0.69765	0.71485	0.73035	0.74535	0.75965	0.77425	0.78935	0.80295	0.81465	0.82945	0.84155	0.85345
P0 = 2.8e+09 PFU/mL	0.00625	0.00715	0.00855	0.01035	0.01225	0.01495	0.01855	0.02245	0.02735	0.03345	0.04165	0.05145	0.06345	0.07735	0.08815	0.09765	0.11635	0.13815	0.16345	0.18745	0.22145	0.25275	0.28915	0.32215	0.36145	0.40055	0.43275	0.47805	0.50985	0.53285	0.54945	0.56715	0.58735	0.61915	0.64545	0.66455	0.68165	0.69765	0.71485	0.73035	0.74535	0.75965	0.77425	0.78935	0.80295	0.81465	0.82945	0.84155	0.85345
P0 = 2.8e+08 PFU/mL	0.00735	0.00764999	0.00915	0.01125	0.01355	0.01615	0.01945	0.02375	0.02845	0.03465	0.04245	0.05225	0.06425	0.07845	0.08975	0.09825	0.11685	0.13745	0.16135	0.18335	0.19865	0.21035	0.22505	0.23695	0.23695	0.24185	0.24875	0.25555	0.26485	0.27245	0.28275	0.29395	0.29855	0.30005	0.30185	0.30695	0.31425	0.31415	0.31425	0.30505	0.29835	0.28865	0.28275	0.27815	0.27445	0.27365	0.27335	0.27165	0.26655
P0 = 2.8e+07 PFU/mL	0.00645	0.00725	0.00865	0.01045	0.01265	0.01565	0.01905	0.02305	0.02835	0.03505	0.04275	0.05285	0.06365	0.07755	0.08875	0.09445	0.10015	0.11025	0.11585	0.10965	0.09855	0.09485	0.09585	0.09875	0.10095	0.10235	0.10465	0.10475	0.10345	0.10315	0.10185	0.10045	0.09885	0.09465	0.08795	0.08185	0.07355	0.06655	0.05845	0.05135	0.04465	0.03965	0.03475	0.03095	0.02845	0.02615	0.02415	0.02285	0.02175
P0 = 2.8e+06 PFU/mL	0.00635	0.00705	0.00865	0.01045	0.01315	0.01575	0.01915	0.02395	0.02895	0.03605	0.04475	0.05495	0.06565	0.07715	0.08205	0.08045	0.08005	0.08075	0.08215	0.08105	0.08105	0.08255	0.08425	0.08525	0.08565	0.08625	0.08805	0.08955	0.09065	0.09195	0.09255	0.09305	0.09425	0.09505	0.09455	0.09545	0.09525	0.09525	0.09515	0.09405	0.09345	0.09305	0.09425	0.09195	0.09185	0.09085	0.09015	0.08945	0.08905
P0 = 2.8e+05 PFU/mL	0.00705	0.00815	0.00945	0.01135	0.01355	0.01635	0.01945	0.02435	0.02875	0.03525	0.04275	0.04825	0.05265	0.05675	0.06025	0.06405	0.06825	0.07115	0.07045	0.06435	0.05825	0.05335	0.04865	0.04315	0.03775	0.03285	0.02985	0.02675	0.02385	0.02175	0.01965	0.01785	0.01705	0.01565	0.01435	0.01415	0.01335	0.01325	0.01275	0.01245	0.01245	0.01205	0.01215	0.01195	0.01175	0.01165	0.01145	0.01125	0.01165
P0 = 2.8e+04 PFU/mL	0.00755	0.00845	0.00995	0.01185	0.01385	0.01675	0.01985	0.02395	0.02845	0.03365	0.03655	0.03675	0.03945	0.04285	0.04605	0.04785	0.05105	0.05325	0.05395	0.05395	0.05145	0.04675	0.04135	0.03455	0.02885	0.02305	0.01935	0.01645	0.01425	0.01245	0.01155	0.01085	0.01085	0.01015	0.00965	0.00975	0.00975	0.01025	0.00975	0.00984999	0.00984999	0.01005	0.01005	0.00995	0.01005	0.01005	0.01005	0.00995	0.01005
P0 = 2.8e+03 PFU/mL	0.00675	0.00764999	0.00915	0.01085	0.01305	0.01705	0.01845	0.02015	0.02175	0.02275	0.02245	0.02195	0.02155	0.02055	0.01955	0.01675	0.01365	0.01075	0.00835	0.00605	0.00505	0.00445	0.00425	0.00425	0.00415	0.00375	0.00655	0.00405	0.00395	0.00415	0.00435	0.00445	0.00445	0.00425	0.00385	0.00405	0.00405	0.00445	0.00405	0.00405	0.00435	0.00395	0.00425	0.00445	0.00445	0.00485	0.00395	0.00415	0.00405
P0 = 2.8e+02 PFU/mL	0.00595	0.00705	0.00835	0.01005	0.01145	0.01285	0.01255	0.01275	0.01355	0.01475	0.01465	0.01515	0.01555	0.01495	0.01425	0.01165	0.00925	0.00665	0.00525	0.00395	0.00365	0.00285	0.00295	0.00315	0.00295	0.00275	0.00315	0.00324999	0.00295	0.00305	0.00295	0.00305	0.00345	0.00295	0.00275	0.00305	0.00275	0.00315	0.00295	0.00285	0.00295	0.00295	0.00324999	0.00285	0.00315	0.00265	0.00275	0.00285	0.00305
P0 = 2.8e+01 PFU/mL	0.00735	0.00764999	0.00795	0.00845	0.00845	0.00795	0.00645	0.00555	0.00485	0.00445	0.00365	0.00355	0.00324999	0.00295	0.00295	0.00275	0.00255	0.00255	0.00265	0.00255	0.00285	0.00245	0.00255	0.00265	0.00285	0.00245	0.00275	0.00265	0.00265	0.00265	0.00275	0.00255	0.00315	0.00275	0.00245	0.00255	0.00265	0.00275	0.00245	0.00225	0.00275	0.00255	0.00285	0.00265	0.00285	0.00265	0.00255	0.00255	0.00245
P0 = 2.8e+00 PFU/mL	0.00695	0.00625	0.00655	0.00685	0.00735	0.00655	0.00485	0.00395	0.00324999	0.00285	0.00225	0.00215	0.00205	0.00205	0.00225	0.00185	0.00155	0.00175	0.00215	0.00185	0.00215	0.00195	0.00195	0.00405	0.00225	0.00165	0.00205	0.00195	0.00195	0.00205	0.00215	0.00185	0.00255	0.00195	0.00205	0.00195	0.00205	0.00225	0.00185	0.00195	0.00215	0.00185	0.00235	0.00205	0.00215	0.00215	0.00195	0.00195	0.00195
Sfig3d-right
log10 [PFU/mL]	9.44716	8.44716	7.44716	6.44716	5.44716	4.44716	3.44716	2.44716	1.44716	0.447158
Lysis OD (mean)	0.00705	0.00695	0.0091	0.01405	0.0235	0.05455	0.0725	0.08345	0.1111	0.6872
Lysis OD (error)	5.0001e-05	0.0002	0.000325	0.000599999	0.000375001	0.000299998	0.000675	0.000700001	0.002375	0.186475
		Series1	Series2	Series3	Series4	Series5	Series6	Series7	Series8	Series9	Series10	Series11
Time (h)	Time (min)	Uninfected	2.8	28	280	2800	28000	280000	2800000	28000000	280000000	2800000000
0	0	0.00625	0.00625	0.00735	0.00645	0.00635	0.00705	0.00755	0.00675	0.00595	0.00735	0.00695
0.10325	6.195	0.00715	0.00715	0.00764999	0.00725	0.00705	0.00815	0.00845	0.00764999	0.00705	0.00764999	0.00625
0.206528	12.3917	0.00855	0.00855	0.00915	0.00865	0.00865	0.00945	0.00995	0.00915	0.00835	0.00795	0.00655
0.309778	18.5867	0.01035	0.01035	0.01125	0.01045	0.01045	0.01135	0.01185	0.01085	0.01005	0.00845	0.00685
0.413028	24.7817	0.01225	0.01225	0.01355	0.01265	0.01315	0.01355	0.01385	0.01305	0.01145	0.00845	0.00735
0.516306	30.9783	0.01495	0.01495	0.01615	0.01565	0.01575	0.01635	0.01675	0.01705	0.01285	0.00795	0.00655
0.619556	37.1733	0.01855	0.01855	0.01945	0.01905	0.01915	0.01945	0.01985	0.01845	0.01255	0.00645	0.00485
0.722806	43.3683	0.02245	0.02245	0.02375	0.02305	0.02395	0.02435	0.02395	0.02015	0.01275	0.00555	0.00395
0.826083	49.565	0.02735	0.02735	0.02845	0.02835	0.02895	0.02875	0.02845	0.02175	0.01355	0.00485	0.00324999
0.929333	55.76	0.03345	0.03345	0.03465	0.03505	0.03605	0.03525	0.03365	0.02275	0.01475	0.00445	0.00285
1.03258	61.955	0.04165	0.04165	0.04245	0.04275	0.04475	0.04275	0.03655	0.02245	0.01465	0.00365	0.00225
1.13586	68.1517	0.05145	0.05145	0.05225	0.05285	0.05495	0.04825	0.03675	0.02195	0.01515	0.00355	0.00215
1.23911	74.3467	0.06345	0.06345	0.06425	0.06365	0.06565	0.05265	0.03945	0.02155	0.01555	0.00324999	0.00205
1.34236	80.5417	0.07735	0.07735	0.07845	0.07755	0.07715	0.05675	0.04285	0.02055	0.01495	0.00295	0.00205
1.44564	86.7383	0.08815	0.08815	0.08975	0.08875	0.08205	0.06025	0.04605	0.01955	0.01425	0.00295	0.00225
1.54889	92.9333	0.09765	0.09765	0.09825	0.09445	0.08045	0.06405	0.04785	0.01675	0.01165	0.00275	0.00185
1.65214	99.1283	0.11635	0.11635	0.11685	0.10015	0.08005	0.06825	0.05105	0.01365	0.00925	0.00255	0.00155
1.75542	105.325	0.13815	0.13815	0.13745	0.11025	0.08075	0.07115	0.05325	0.01075	0.00665	0.00255	0.00175
1.85867	111.52	0.16345	0.16345	0.16135	0.11585	0.08215	0.07045	0.05395	0.00835	0.00525	0.00265	0.00215
1.96192	117.715	0.18745	0.18745	0.18335	0.10965	0.08105	0.06435	0.05395	0.00605	0.00395	0.00255	0.00185
2.06517	123.91	0.22145	0.22145	0.19865	0.09855	0.08105	0.05825	0.05145	0.00505	0.00365	0.00285	0.00215
2.16844	130.107	0.25275	0.25275	0.21035	0.09485	0.08255	0.05335	0.04675	0.00445	0.00285	0.00245	0.00195
2.27169	136.302	0.28915	0.28915	0.22505	0.09585	0.08425	0.04865	0.04135	0.00425	0.00295	0.00255	0.00195
2.37494	142.497	0.32215	0.32215	0.23695	0.09875	0.08525	0.04315	0.03455	0.00425	0.00315	0.00265	0.00405
2.47822	148.693	0.36145	0.36145	0.23695	0.10095	0.08565	0.03775	0.02885	0.00415	0.00295	0.00285	0.00225		titer	log(titer)	min	hrs	max			log(max)		log(time)
2.58147	154.888	0.40055	0.40055	0.24185	0.10235	0.08625	0.03285	0.02305	0.00375	0.00275	0.00245	0.00165		2800000000	9.44716	24.7817	0.413028	0.00735			-2.13371		1.39413
2.68472	161.083	0.43275	0.43275	0.24875	0.10465	0.08805	0.02985	0.01935	0.00655	0.00315	0.00275	0.00205		280000000	8.44716	18.5867	0.309778	0.00845			-2.07314		1.2692
2.788	167.28	0.47805	0.47805	0.25555	0.10475	0.08955	0.02675	0.01645	0.00405	0.00324999	0.00265	0.00195		28000000	7.44716	74.3467	1.23911	0.01555			-1.80827		1.87126
2.89125	173.475	0.50985	0.50985	0.26485	0.10345	0.09065	0.02385	0.01425	0.00395	0.00295	0.00265	0.00195		2800000	6.44716	55.76	0.929333	0.02275			-1.64302		1.74632
2.9945	179.67	0.53285	0.53285	0.27245	0.10315	0.09195	0.02175	0.01245	0.00415	0.00305	0.00265	0.00205		280000	5.44716	111.52	1.85867	0.05395			-1.26801		2.04735
3.09778	185.867	0.54945	0.54945	0.28275	0.10185	0.09255	0.01965	0.01155	0.00435	0.00295	0.00275	0.00215		28000	4.44716	105.325	1.75542	0.07115			-1.14783		2.02253
3.20103	192.062	0.56715	0.56715	0.29395	0.10045	0.09305	0.01785	0.01085	0.00445	0.00305	0.00255	0.00185		2800	3.44716	216.843	3.61406	0.09545			-1.02022		2.33615
3.30428	198.257	0.58735	0.58735	0.29855	0.09885	0.09425	0.01705	0.01085	0.00445	0.00345	0.00315	0.00255		280	2.44716	111.52	1.85867	0.11585			-0.936104		2.04735
3.40756	204.453	0.61915	0.61915	0.30005	0.09465	0.09505	0.01565	0.01015	0.00425	0.00295	0.00275	0.00195		28	1.44716	223.04	3.71733	0.31425			-0.502725		2.34838
3.51081	210.648	0.64545	0.64545	0.30185	0.08795	0.09455	0.01435	0.00965	0.00385	0.00275	0.00245	0.00205		2.8
3.61406	216.843	0.66455	0.66455	0.30695	0.08185	0.09545	0.01415	0.00975	0.00405	0.00305	0.00255	0.00195			-0.896953	-0.455319		0.935269	-0.454767	-0.953963	-0.598975	-0.987454	-0.560262	-0.923392		<-- not including two lowest titers
3.71733	223.04	0.68165	0.68165	0.31425	0.07355	0.09525	0.01335	0.00975	0.00405	0.00275	0.00265	0.00205			-0.86762	-0.454227		0.807063	-0.30738	-0.828968	-0.554956	-0.987802	-0.571655	-0.894355		<-- all shown data
3.82058	229.235	0.69765	0.69765	0.31415	0.06655	0.09525	0.01325	0.01025	0.00445	0.00315	0.00275	0.00225			-0.805257	-0.467313		0.796865	-0.446446	-0.967582	-0.595012	-0.984979	-0.575138	-0.86719		<-- not including lowest titer
3.92383	235.43	0.71485	0.71485	0.31425	0.05845	0.09515	0.01275	0.00975	0.00405	0.00295	0.00245	0.00185		Sup. Fig. 3d, T4, MG1655, LB	-0.828968	-0.86762	-0.987802	-0.894355	-0.30738	-0.454227	-0.554956	-0.571655	0.807063
4.02711	241.627	0.73035	0.73035	0.30505	0.05135	0.09405	0.01245	0.00984999	0.00405	0.00285	0.00225	0.00195
4.13036	247.822	0.74535	0.74535	0.29835	0.04465	0.09345	0.01245	0.00984999	0.00435	0.00295	0.00275	0.00215
4.23361	254.017	0.75965	0.75965	0.28865	0.03965	0.09305	0.01205	0.01005	0.00395	0.00295	0.00255	0.00185
4.33686	260.212	0.77425	0.77425	0.28275	0.03475	0.09425	0.01215	0.01005	0.00425	0.00324999	0.00285	0.00235
4.44014	266.408	0.78935	0.78935	0.27815	0.03095	0.09195	0.01195	0.00995	0.00445	0.00285	0.00265	0.00205
4.54339	272.603	0.80295	0.80295	0.27445	0.02845	0.09185	0.01175	0.01005	0.00445	0.00315	0.00285	0.00215
4.64664	278.798	0.81465	0.81465	0.27365	0.02615	0.09085	0.01165	0.01005	0.00485	0.00265	0.00265	0.00215
4.74992	284.995	0.82945	0.82945	0.27335	0.02415	0.09015	0.01145	0.01005	0.00395	0.00275	0.00255	0.00195
4.85317	291.19	0.84155	0.84155	0.27165	0.02285	0.08945	0.01125	0.00995	0.00415	0.00285	0.00255	0.00195
4.95642	297.385	0.85345	0.85345	0.26655	0.02175	0.08905	0.01165	0.01005	0.00405	0.00305	0.00245	0.00195
5.05969	303.582	0.86655	0.86655	0.26735	0.02095	0.08795	0.01115	0.01015	0.00425	0.00295	0.00255	0.00165
5.16294	309.777	0.88035	0.88035	0.26215	0.02045	0.08655	0.01115	0.01005	0.00435	0.00285	0.00245	0.00185
5.26619	315.972	0.89195	0.89195	0.25565	0.02005	0.08705	0.01125	0.01045	0.00415	0.00315	0.00265	0.00205
5.36944	322.167	0.90045	0.90045	0.24965	0.01935	0.08535	0.01145	0.01025	0.00395	0.00285	0.00235	0.00195
5.47272	328.363	0.91045	0.91045	0.24325	0.01975	0.08465	0.01145	0.01065	0.00455	0.00324999	0.00285	0.00235
5.57597	334.558	0.91875	0.91875	0.23565	0.01885	0.08385	0.01135	0.01035	0.00415	0.00295	0.00245	0.00215
5.67922	340.753	0.93035	0.93035	0.22715	0.01915	0.08335	0.01125	0.01035	0.00415	0.00285	0.00245	0.00205
5.7825	346.95	0.93765	0.93765	0.21765	0.01895	0.08275	0.01155	0.01055	0.00435	0.00305	0.00265	0.00205
5.88575	353.145	0.94585	0.94585	0.20735	0.01895	0.08085	0.01125	0.01055	0.00405	0.00295	0.00235	0.00175
5.989	359.34	0.95325	0.95325	0.19625	0.01885	0.08115	0.01115	0.01055	0.00415	0.00285	0.00225	0.00175
6.09228	365.537	0.96065	0.96065	0.18325	0.01915	0.07935	0.01125	0.01085	0.00415	0.00305	0.00245	0.00175
6.19553	371.732	0.96825	0.96825	0.17175	0.01905	0.07925	0.01105	0.01105	0.00435	0.00324999	0.00265	0.00215
6.29878	377.927	0.97455	0.97455	0.15715	0.01895	0.07755	0.01135	0.01115	0.00435	0.00295	0.00245	0.00215
6.40206	384.123	0.97995	0.97995	0.14255	0.01895	0.07715	0.01145	0.01115	0.00415	0.00285	0.00245	0.00195
6.50531	390.318	0.99025	0.99025	0.12855	0.01905	0.07565	0.01175	0.01165	0.00445	0.00324999	0.00285	0.00215
6.60856	396.513	1.00045	1.00045	0.11545	0.01895	0.07555	0.01125	0.01195	0.00425	0.00315	0.00255	0.00195
6.71181	402.708	1.00845	1.00845	0.10335	0.01905	0.07345	0.01155	0.01215	0.00445	0.00285	0.00255	0.00185
6.81508	408.905	1.01555	1.01555	0.09245	0.01915	0.07315	0.01165	0.01275	0.00435	0.00285	0.00255	0.00205
6.91833	415.1	1.02025	1.02025	0.08305	0.01895	0.07215	0.01145	0.01295	0.00425	0.00305	0.00255	0.00175
7.02158	421.295	1.02485	1.02485	0.07525	0.01925	0.07125	0.01145	0.01345	0.00465	0.00324999	0.00275	0.00215
7.12486	427.492	1.02435	1.02435	0.07035	0.01945	0.07005	0.01145	0.01425	0.00435	0.00305	0.00275	0.00185
7.22811	433.687	1.03345	1.03345	0.06535	0.01965	0.06935	0.01175	0.01495	0.00455	0.00315	0.00275	0.00215
7.33136	439.882	1.03395	1.03395	0.06145	0.01915	0.06835	0.01185	0.01545	0.00435	0.00295	0.00265	0.00205
7.43464	446.078	1.04735	1.04735	0.05905	0.01915	0.06775	0.01475	0.01695	0.00435	0.00315	0.00265	0.00215
7.53789	452.273	1.05365	1.05365	0.05725	0.01955	0.06755	0.01275	0.01845	0.00455	0.00365	0.00275	0.00205
7.64114	458.468	1.05015	1.05015	0.05565	0.01935	0.06675	0.01225	0.01985	0.00425	0.00295	0.00255	0.00195
7.74442	464.665	1.04875	1.04875	0.05405	0.01905	0.06625	0.01235	0.02145	0.00425	0.00295	0.00245	0.00165
7.84767	470.86	1.04715	1.04715	0.05355	0.01935	0.06565	0.01275	0.02335	0.00455	0.00324999	0.00265	0.00205
7.95092	477.055	1.04235	1.04235	0.05285	0.01945	0.06555	0.01245	0.02505	0.00415	0.00285	0.00235	0.00175
8.05419	483.252	1.04585	1.04585	0.05275	0.01935	0.06675	0.01285	0.02805	0.00465	0.00345	0.00275	0.00215
8.15744	489.447	1.04185	1.04185	0.05235	0.01915	0.06695	0.01265	0.03155	0.00445	0.00305	0.00255	0.00195
8.26069	495.642	1.04335	1.04335	0.05205	0.01955	0.06885	0.01295	0.03555	0.00445	0.00324999	0.00275	0.00225
8.36394	501.837	1.04585	1.04585	0.05215	0.02015	0.07005	0.01305	0.04025	0.00445	0.00335	0.00265	0.00215
8.46722	508.033	1.04155	1.04155	0.05165	0.01955	0.07195	0.01295	0.04565	0.00455	0.00315	0.00275	0.00205
8.57047	514.228	1.03815	1.03815	0.05145	0.01945	0.07425	0.01295	0.05165	0.00445	0.00305	0.00245	0.00185
8.67372	520.423	1.03695	1.03695	0.05195	0.01995	0.07815	0.01325	0.05995	0.00475	0.00324999	0.00265	0.00225
8.777	526.62	1.03395	1.03395	0.05175	0.01985	0.08125	0.01315	0.06775	0.00445	0.00315	0.00265	0.00205
8.88025	532.815	1.03275	1.03275	0.05165	0.02035	0.08585	0.01315	0.07815	0.00435	0.00295	0.00245	0.00185
8.9835	539.01	1.03275	1.03275	0.05185	0.02075	0.09055	0.01335	0.08835	0.00455	0.00324999	0.00265	0.00215
9.08678	545.207	1.03295	1.03295	0.05195	0.01985	0.09595	0.01345	0.10235	0.00455	0.00324999	0.00255	0.00205
9.19003	551.402	1.03045	1.03045	0.05205	0.02095	0.10225	0.01335	0.11885	0.00455	0.00335	0.00255	0.00225
9.29328	557.597	1.03025	1.03025	0.05185	0.02105	0.10855	0.01365	0.14295	0.00465	0.00324999	0.00265	0.00215
9.39656	563.793	1.02875	1.02875	0.05185	0.02065	0.11545	0.01345	0.16475	0.00435	0.00315	0.00245	0.00215
9.49981	569.988	1.02785	1.02785	0.05235	0.02015	0.12185	0.01365	0.18505	0.00475	0.00335	0.00275	0.00645
9.60308	576.185	1.02755	1.02755	0.05265	0.02035	0.12835	0.01385	0.21125	0.00455	0.00324999	0.00255	0.00225
9.70633	582.38	1.02715	1.02715	0.05265	0.02135	0.13415	0.01375	0.24215	0.00455	0.00324999	0.00265	0.00225
9.80958	588.575	1.02565	1.02565	0.05245	0.02005	0.13885	0.01365	0.27655	0.00455	0.00315	0.00235	0.00215
9.91283	594.77	1.02365	1.02365	0.05315	0.02195	0.14285	0.01405	0.31425	0.00455	0.00345	0.00285	0.00245
10.0161	600.967	1.02355	1.02355	0.05295	0.02115	0.14625	0.01395	0.35205	0.00465	0.00345	0.00245	0.00245
10.1194	607.162	1.02235	1.02235	0.05305	0.02105	0.14855	0.01405	0.38855	0.00465	0.00355	0.00275	0.00235
10.2226	613.357	1.02185	1.02185	0.05285	0.02105	0.15045	0.01365	0.42665	0.00435	0.00285	0.00235	0.00235
10.3259	619.553	1.02515	1.02515	0.05335	0.02135	0.15345	0.01405	0.45885	0.00445	0.00295	0.00255	0.00265
10.4291	625.748	1.02145	1.02145	0.05375	0.02145	0.15585	0.01415	0.47865	0.00465	0.00345	0.00285	0.00265
10.5324	631.943	1.02105	1.02105	0.05345	0.02115	0.15825	0.01395	0.49345	0.00445	0.00324999	0.00245	0.00255
10.6357	638.14	1.01805	1.01805	0.05355	0.02155	0.16175	0.01395	0.50535	0.00475	0.00345	0.00245	0.00305
10.7389	644.335	1.01915	1.01915	0.05435	0.02235	0.16565	0.01425	0.52105	0.00495	0.00375	0.00265	0.00345
10.8422	650.53	1.02005	1.02005	0.05415	0.02155	0.17055	0.01445	0.53735	0.00475	0.00355	0.00265	0.00355
10.9454	656.727	1.01575	1.01575	0.05415	0.02145	0.17565	0.01425	0.55395	0.00455	0.00365	0.00255	0.00365
11.0487	662.922	1.01565	1.01565	0.05455	0.02125	0.18065	0.01435	0.57185	0.00455	0.00365	0.00265	0.00395
11.1519	669.117	1.01455	1.01455	0.05415	0.02035	0.18515	0.01425	0.58855	0.00455	0.00375	0.00575	0.00395
11.2552	675.312	1.01495	1.01495	0.05425	0.02205	0.19015	0.01445	0.60595	0.00475	0.00375	0.00255	0.00445
11.3585	681.508	1.01385	1.01385	0.05475	0.02195	0.19385	0.01475	0.62185	0.00495	0.00375	0.00245	0.00495
11.4617	687.703	1.01315	1.01315	0.05525	0.02215	0.19775	0.01525	0.63755	0.00505	0.00445	0.00285	0.00575
11.565	693.898	1.01035	1.01035	0.05505	0.02205	0.20195	0.01515	0.65245	0.00515	0.00435	0.00285	0.00605
11.6683	700.095	1.01095	1.01095	0.05485	0.02175	0.20455	0.01515	0.66575	0.00505	0.00405	0.00245	0.00625
11.7715	706.29	1.01005	1.01005	0.05535	0.02175	0.20855	0.01525	0.67975	0.00515	0.00435	0.00245	0.00705
11.8748	712.485	1.00955	1.00955	0.05555	0.02165	0.21175	0.01555	0.69285	0.00525	0.00455	0.00265	0.00775
11.978	718.682	1.00845	1.00845	0.05545	0.02285	0.21525	0.01575	0.70505	0.00535	0.00475	0.00265	0.00805
12.0813	724.877	1.00745	1.00745	0.05575	0.02195	0.21845	0.01595	0.71695	0.00544999	0.00505	0.00255	0.00875
12.1845	731.072	1.00745	1.00745	0.05605	0.02275	0.22125	0.01655	0.72765	0.00555	0.00544999	0.00235	0.00905
12.2879	737.277	1.00675	1.00675	0.05645	0.02275	0.22505	0.01675	0.73895	0.00595	0.00575	0.00245	0.00935
12.3912	743.472	1.00655	1.00655	0.05575	0.02175	0.22735	0.01745	0.74795	0.00585	0.00615	0.00275	0.00935
12.4944	749.667	1.00465	1.00465	0.05645	0.02295	0.23085	0.01765	0.76095	0.00615	0.00655	0.00235	0.00945
12.5977	755.862	1.00375	1.00375	0.05705	0.02175	0.23335	0.01875	0.77045	0.00685	0.00755	0.00285	0.00984999
12.701	762.058	1.00575	1.00575	0.05695	0.02095	0.23555	0.01895	0.78065	0.00665	0.00735	0.00215	0.00905
12.8042	768.253	1.00255	1.00255	0.05735	0.02255	0.23735	0.01995	0.78975	0.00745	0.00825	0.00295	0.00915
12.9075	774.448	1.00485	1.00485	0.05765	0.02285	0.23885	0.02135	0.79815	0.00775	0.00905	0.00265	0.00915
13.0107	780.645	1.00615	1.00615	0.05825	0.02285	0.24095	0.02225	0.80635	0.00835	0.00975	0.00275	0.00905
13.114	786.84	1.00505	1.00505	0.05795	0.02305	0.24125	0.02355	0.81305	0.00855	0.01025	0.00255	0.00845
13.2172	793.035	1.00225	1.00225	0.05765	0.02255	0.24085	0.02475	0.82135	0.00925	0.01075	0.00225	0.00835
13.3205	799.232	0.99995	0.99995	0.05915	0.02155	0.24235	0.02685	0.82855	0.00995	0.01135	0.00245	0.00795
13.4238	805.427	1.00155	1.00155	0.05935	0.02325	0.24205	0.02915	0.83605	0.01445	0.01215	0.00255	0.00795
13.527	811.622	1.00175	1.00175	0.06015	0.02365	0.24355	0.03195	0.84415	0.01245	0.01295	0.00255	0.00835
13.6303	817.818	0.99895	0.99895	0.06025	0.02275	0.24475	0.03475	0.85045	0.01335	0.01315	0.00235	0.00795
13.7336	824.013	0.99965	0.99965	0.06125	0.02395	0.24455	0.03795	0.85715	0.01415	0.01365	0.00225	0.00764999
13.8368	830.208	0.99795	0.99795	0.06215	0.02345	0.24525	0.04185	0.86385	0.01585	0.01405	0.00275	0.00735
13.9401	836.403	0.99495	0.99495	0.06265	0.02365	0.24615	0.04635	0.87075	0.01755	0.01445	0.00275	0.00735
14.0433	842.6	0.99425	0.99425	0.06345	0.02335	0.24295	0.05085	0.87685	0.01875	0.01405	0.00265	0.00705
14.1466	848.795	0.99815	0.99815	0.06445	0.02305	0.24255	0.05635	0.88245	0.02045	0.01395	0.00265	0.00695
14.2498	854.99	0.99685	0.99685	0.06575	0.02365	0.24265	0.06255	0.88815	0.02195	0.01325	0.00285	0.00665
14.3531	861.187	0.99565	0.99565	0.06655	0.02445	0.24245	0.06935	0.89095	0.02335	0.01305	0.00245	0.00665
14.4564	867.382	0.99465	0.99465	0.06785	0.02375	0.24275	0.07755	0.89295	0.02545	0.01295	0.00295	0.00665
14.5596	873.577	0.99105	0.99105	0.06945	0.02445	0.24275	0.08635	0.89265	0.02605	0.01245	0.00255	0.00635
14.6629	879.773	0.99045	0.99045	0.07125	0.02435	0.24165	0.09655	0.89375	0.02595	0.01185	0.00255	0.00645
14.7661	885.968	0.99205	0.99205	0.07325	0.02425	0.23905	0.10805	0.89415	0.02575	0.01175	0.00265	0.00635
14.8694	892.163	0.99045	0.99045	0.07545	0.02375	0.23855	0.11975	0.89545	0.02425	0.01155	0.00275	0.00635
14.9727	898.36	0.99195	0.99195	0.07765	0.02415	0.23775	0.13125	0.89575	0.02495	0.01115	0.00255	0.00625
15.0759	904.555	0.98855	0.98855	0.07965	0.02355	0.23635	0.14395	0.89785	0.02595	0.01135	0.00265	0.00625
15.1792	910.75	0.98735	0.98735	0.08305	0.02535	0.23445	0.15915	0.89865	0.02495	0.01125	0.00235	0.00595
15.2824	916.947	0.98955	0.98955	0.08605	0.02475	0.23335	0.17715	0.89995	0.02335	0.01115	0.00225	0.00575
15.3857	923.142	0.98805	0.98805	0.08945	0.02595	0.23175	0.19565	0.90075	0.02425	0.01135	0.00255	0.00605
15.4889	929.337	0.98405	0.98405	0.09265	0.02575	0.22955	0.21555	0.90245	0.02495	0.01145	0.00285	0.00605
15.5922	935.533	0.98295	0.98295	0.09605	0.02585	0.22765	0.23705	0.90405	0.02525	0.01125	0.00285	0.00585
15.6955	941.728	0.98585	0.98585	0.09915	0.02655	0.22445	0.26125	0.90515	0.02615	0.01135	0.00265	0.00575
15.7987	947.923	0.98595	0.98595	0.10335	0.02675	0.22195	0.28685	0.90595	0.02625	0.01155	0.00255	0.00595
15.902	954.12	0.98415	0.98415	0.10675	0.02675	0.21955	0.31545	0.90725	0.02795	0.01175	0.00275	0.00565
16.0053	960.315	0.98095	0.98095	0.11075	0.02755	0.21665	0.34335	0.91025	0.02855	0.01195	0.00285	0.00555
16.1085	966.51	0.98255	0.98255	0.11405	0.02765	0.21295	0.36845	0.91135	0.02915	0.01185	0.00275	0.00565
16.2118	972.707	0.98355	0.98355	0.11905	0.02815	0.20955	0.39115	0.91285	0.03175	0.01195	0.00255	0.00544999
16.315	978.902	0.98275	0.98275	0.12315	0.02815	0.20545	0.40925	0.91475	0.03295	0.01195	0.00225	0.00575
16.4183	985.097	0.98205	0.98205	0.12805	0.02815	0.20205	0.42565	0.91605	0.03475	0.01195	0.00265	0.00595
16.5215	991.292	0.97765	0.97765	0.13245	0.02885	0.19865	0.44115	0.91835	0.03605	0.01195	0.00265	0.00595
16.6248	997.488	0.97735	0.97735	0.13745	0.02995	0.19395	0.45635	0.91935	0.03865	0.01205	0.00265	0.00595
16.7281	1003.68	0.97885	0.97885	0.14135	0.03035	0.18965	0.47125	0.92125	0.04035	0.01185	0.00255	0.00575
16.8313	1009.88	0.97865	0.97865	0.14715	0.03145	0.18595	0.48615	0.92265	0.04405	0.01225	0.00285	0.00625
16.9346	1016.08	0.97885	0.97885	0.15185	0.03225	0.18125	0.49975	0.92455	0.04845	0.01245	0.00275	0.00595
17.0378	1022.27	0.97405	0.97405	0.15715	0.03255	0.17745	0.51415	0.92585	0.04625	0.01215	0.00275	0.00585
17.1411	1028.47	0.97415	0.97415	0.16275	0.03405	0.17295	0.52825	0.92805	0.04875	0.01255	0.00245	0.00625
17.2444	1034.66	0.97335	0.97335	0.16855	0.03505	0.16835	0.54135	0.93325	0.05145	0.01295	0.00265	0.00575
17.3476	1040.86	0.97115	0.97115	0.17485	0.03585	0.16405	0.55515	0.93475	0.05465	0.01305	0.00255	0.00575
				0.31425	0.11585	0.09545	0.07115	0.05395	0.02275	0.01555	0.00845	0.00735
[truncated: 120 more columns]

## Sheet: Sfig3d
Sfig3d-left
Time (h)	0	0.10325	0.206528	0.309778	0.413028	0.516306	0.619556	0.722806	0.826083	0.929333	1.03258	1.13586	1.23911	1.34236	1.44564	1.54889	1.65214	1.75542	1.85867	1.96192	2.06517	2.16844	2.27169	2.37494	2.47822	2.58147	2.68472	2.788	2.89125	2.9945	3.09778	3.20103	3.30428	3.40756	3.51081	3.61406	3.71733	3.82058	3.92383	4.02711	4.13036	4.23361	4.33686	4.44014	4.54339	4.64664	4.74992	4.85317	4.95642
Uninfected	0.00625	0.00715	0.00855	0.01035	0.01225	0.01495	0.01855	0.02245	0.02735	0.03345	0.04165	0.05145	0.06345	0.07735	0.08815	0.09765	0.11635	0.13815	0.16345	0.18745	0.22145	0.25275	0.28915	0.32215	0.36145	0.40055	0.43275	0.47805	0.50985	0.53285	0.54945	0.56715	0.58735	0.61915	0.64545	0.66455	0.68165	0.69765	0.71485	0.73035	0.74535	0.75965	0.77425	0.78935	0.80295	0.81465	0.82945	0.84155	0.85345
P0 = 2.8e+09 PFU/mL	0.00625	0.00715	0.00855	0.01035	0.01225	0.01495	0.01855	0.02245	0.02735	0.03345	0.04165	0.05145	0.06345	0.07735	0.08815	0.09765	0.11635	0.13815	0.16345	0.18745	0.22145	0.25275	0.28915	0.32215	0.36145	0.40055	0.43275	0.47805	0.50985	0.53285	0.54945	0.56715	0.58735	0.61915	0.64545	0.66455	0.68165	0.69765	0.71485	0.73035	0.74535	0.75965	0.77425	0.78935	0.80295	0.81465	0.82945	0.84155	0.85345
P0 = 2.8e+08 PFU/mL	0.00735	0.00764999	0.00915	0.01125	0.01355	0.01615	0.01945	0.02375	0.02845	0.03465	0.04245	0.05225	0.06425	0.07845	0.08975	0.09825	0.11685	0.13745	0.16135	0.18335	0.19865	0.21035	0.22505	0.23695	0.23695	0.24185	0.24875	0.25555	0.26485	0.27245	0.28275	0.29395	0.29855	0.30005	0.30185	0.30695	0.31425	0.31415	0.31425	0.30505	0.29835	0.28865	0.28275	0.27815	0.27445	0.27365	0.27335	0.27165	0.26655
P0 = 2.8e+07 PFU/mL	0.00645	0.00725	0.00865	0.01045	0.01265	0.01565	0.01905	0.02305	0.02835	0.03505	0.04275	0.05285	0.06365	0.07755	0.08875	0.09445	0.10015	0.11025	0.11585	0.10965	0.09855	0.09485	0.09585	0.09875	0.10095	0.10235	0.10465	0.10475	0.10345	0.10315	0.10185	0.10045	0.09885	0.09465	0.08795	0.08185	0.07355	0.06655	0.05845	0.05135	0.04465	0.03965	0.03475	0.03095	0.02845	0.02615	0.02415	0.02285	0.02175
P0 = 2.8e+06 PFU/mL	0.00635	0.00705	0.00865	0.01045	0.01315	0.01575	0.01915	0.02395	0.02895	0.03605	0.04475	0.05495	0.06565	0.07715	0.08205	0.08045	0.08005	0.08075	0.08215	0.08105	0.08105	0.08255	0.08425	0.08525	0.08565	0.08625	0.08805	0.08955	0.09065	0.09195	0.09255	0.09305	0.09425	0.09505	0.09455	0.09545	0.09525	0.09525	0.09515	0.09405	0.09345	0.09305	0.09425	0.09195	0.09185	0.09085	0.09015	0.08945	0.08905
P0 = 2.8e+05 PFU/mL	0.00705	0.00815	0.00945	0.01135	0.01355	0.01635	0.01945	0.02435	0.02875	0.03525	0.04275	0.04825	0.05265	0.05675	0.06025	0.06405	0.06825	0.07115	0.07045	0.06435	0.05825	0.05335	0.04865	0.04315	0.03775	0.03285	0.02985	0.02675	0.02385	0.02175	0.01965	0.01785	0.01705	0.01565	0.01435	0.01415	0.01335	0.01325	0.01275	0.01245	0.01245	0.01205	0.01215	0.01195	0.01175	0.01165	0.01145	0.01125	0.01165
P0 = 2.8e+04 PFU/mL	0.00755	0.00845	0.00995	0.01185	0.01385	0.01675	0.01985	0.02395	0.02845	0.03365	0.03655	0.03675	0.03945	0.04285	0.04605	0.04785	0.05105	0.05325	0.05395	0.05395	0.05145	0.04675	0.04135	0.03455	0.02885	0.02305	0.01935	0.01645	0.01425	0.01245	0.01155	0.01085	0.01085	0.01015	0.00965	0.00975	0.00975	0.01025	0.00975	0.00984999	0.00984999	0.01005	0.01005	0.00995	0.01005	0.01005	0.01005	0.00995	0.01005
P0 = 2.8e+03 PFU/mL	0.00675	0.00764999	0.00915	0.01085	0.01305	0.01705	0.01845	0.02015	0.02175	0.02275	0.02245	0.02195	0.02155	0.02055	0.01955	0.01675	0.01365	0.01075	0.00835	0.00605	0.00505	0.00445	0.00425	0.00425	0.00415	0.00375	0.00655	0.00405	0.00395	0.00415	0.00435	0.00445	0.00445	0.00425	0.00385	0.00405	0.00405	0.00445	0.00405	0.00405	0.00435	0.00395	0.00425	0.00445	0.00445	0.00485	0.00395	0.00415	0.00405
P0 = 2.8e+02 PFU/mL	0.00595	0.00705	0.00835	0.01005	0.01145	0.01285	0.01255	0.01275	0.01355	0.01475	0.01465	0.01515	0.01555	0.01495	0.01425	0.01165	0.00925	0.00665	0.00525	0.00395	0.00365	0.00285	0.00295	0.00315	0.00295	0.00275	0.00315	0.00324999	0.00295	0.00305	0.00295	0.00305	0.00345	0.00295	0.00275	0.00305	0.00275	0.00315	0.00295	0.00285	0.00295	0.00295	0.00324999	0.00285	0.00315	0.00265	0.00275	0.00285	0.00305
P0 = 2.8e+01 PFU/mL	0.00735	0.00764999	0.00795	0.00845	0.00845	0.00795	0.00645	0.00555	0.00485	0.00445	0.00365	0.00355	0.00324999	0.00295	0.00295	0.00275	0.00255	0.00255	0.00265	0.00255	0.00285	0.00245	0.00255	0.00265	0.00285	0.00245	0.00275	0.00265	0.00265	0.00265	0.00275	0.00255	0.00315	0.00275	0.00245	0.00255	0.00265	0.00275	0.00245	0.00225	0.00275	0.00255	0.00285	0.00265	0.00285	0.00265	0.00255	0.00255	0.00245
P0 = 2.8e+00 PFU/mL	0.00695	0.00625	0.00655	0.00685	0.00735	0.00655	0.00485	0.00395	0.00324999	0.00285	0.00225	0.00215	0.00205	0.00205	0.00225	0.00185	0.00155	0.00175	0.00215	0.00185	0.00215	0.00195	0.00195	0.00405	0.00225	0.00165	0.00205	0.00195	0.00195	0.00205	0.00215	0.00185	0.00255	0.00195	0.00205	0.00195	0.00205	0.00225	0.00185	0.00195	0.00215	0.00185	0.00235	0.00205	0.00215	0.00215	0.00195	0.00195	0.00195
Sfig3d-right
log10 [PFU/mL]	9.44716	8.44716	7.44716	6.44716	5.44716	4.44716	3.44716	2.44716	1.44716	0.447158
Lysis OD (mean)	0.00705	0.00695	0.0091	0.01405	0.0235	0.05455	0.0725	0.08345	0.1111	0.6872
Lysis OD (error)	5.0001e-05	0.0002	0.000325	0.000599999	0.000375001	0.000299998	0.000675	0.000700001	0.002375	0.186475
		Series1	Series2	Series3	Series4	Series5	Series6	Series7	Series8	Series9	Series10	Series11
Time (h)	Time (min)	Uninfected	2800000000	280000000	28000000	2800000	280000	28000	2800	280	28	2.8
0	0	0.00625	0.00625	0.00735	0.00645	0.00635	0.00705	0.00755	0.00675	0.00595	0.00735	0.00695
0.10325	6.195	0.00715	0.00715	0.00764999	0.00725	0.00705	0.00815	0.00845	0.00764999	0.00705	0.00764999	0.00625
0.206528	12.3917	0.00855	0.00855	0.00915	0.00865	0.00865	0.00945	0.00995	0.00915	0.00835	0.00795	0.00655
0.309778	18.5867	0.01035	0.01035	0.01125	0.01045	0.01045	0.01135	0.01185	0.01085	0.01005	0.00845	0.00685
0.413028	24.7817	0.01225	0.01225	0.01355	0.01265	0.01315	0.01355	0.01385	0.01305	0.01145	0.00845	0.00735
0.516306	30.9783	0.01495	0.01495	0.01615	0.01565	0.01575	0.01635	0.01675	0.01705	0.01285	0.00795	0.00655
0.619556	37.1733	0.01855	0.01855	0.01945	0.01905	0.01915	0.01945	0.01985	0.01845	0.01255	0.00645	0.00485
0.722806	43.3683	0.02245	0.02245	0.02375	0.02305	0.02395	0.02435	0.02395	0.02015	0.01275	0.00555	0.00395
0.826083	49.565	0.02735	0.02735	0.02845	0.02835	0.02895	0.02875	0.02845	0.02175	0.01355	0.00485	0.00324999
0.929333	55.76	0.03345	0.03345	0.03465	0.03505	0.03605	0.03525	0.03365	0.02275	0.01475	0.00445	0.00285
1.03258	61.955	0.04165	0.04165	0.04245	0.04275	0.04475	0.04275	0.03655	0.02245	0.01465	0.00365	0.00225
1.13586	68.1517	0.05145	0.05145	0.05225	0.05285	0.05495	0.04825	0.03675	0.02195	0.01515	0.00355	0.00215
1.23911	74.3467	0.06345	0.06345	0.06425	0.06365	0.06565	0.05265	0.03945	0.02155	0.01555	0.00324999	0.00205
1.34236	80.5417	0.07735	0.07735	0.07845	0.07755	0.07715	0.05675	0.04285	0.02055	0.01495	0.00295	0.00205
1.44564	86.7383	0.08815	0.08815	0.08975	0.08875	0.08205	0.06025	0.04605	0.01955	0.01425	0.00295	0.00225
1.54889	92.9333	0.09765	0.09765	0.09825	0.09445	0.08045	0.06405	0.04785	0.01675	0.01165	0.00275	0.00185
1.65214	99.1283	0.11635	0.11635	0.11685	0.10015	0.08005	0.06825	0.05105	0.01365	0.00925	0.00255	0.00155
1.75542	105.325	0.13815	0.13815	0.13745	0.11025	0.08075	0.07115	0.05325	0.01075	0.00665	0.00255	0.00175
1.85867	111.52	0.16345	0.16345	0.16135	0.11585	0.08215	0.07045	0.05395	0.00835	0.00525	0.00265	0.00215
1.96192	117.715	0.18745	0.18745	0.18335	0.10965	0.08105	0.06435	0.05395	0.00605	0.00395	0.00255	0.00185
2.06517	123.91	0.22145	0.22145	0.19865	0.09855	0.08105	0.05825	0.05145	0.00505	0.00365	0.00285	0.00215
2.16844	130.107	0.25275	0.25275	0.21035	0.09485	0.08255	0.05335	0.04675	0.00445	0.00285	0.00245	0.00195
2.27169	136.302	0.28915	0.28915	0.22505	0.09585	0.08425	0.04865	0.04135	0.00425	0.00295	0.00255	0.00195
2.37494	142.497	0.32215	0.32215	0.23695	0.09875	0.08525	0.04315	0.03455	0.00425	0.00315	0.00265	0.00405
2.47822	148.693	0.36145	0.36145	0.23695	0.10095	0.08565	0.03775	0.02885	0.00415	0.00295	0.00285	0.00225
2.58147	154.888	0.40055	0.40055	0.24185	0.10235	0.08625	0.03285	0.02305	0.00375	0.00275	0.00245	0.00165
2.68472	161.083	0.43275	0.43275	0.24875	0.10465	0.08805	0.02985	0.01935	0.00655	0.00315	0.00275	0.00205
2.788	167.28	0.47805	0.47805	0.25555	0.10475	0.08955	0.02675	0.01645	0.00405	0.00324999	0.00265	0.00195
2.89125	173.475	0.50985	0.50985	0.26485	0.10345	0.09065	0.02385	0.01425	0.00395	0.00295	0.00265	0.00195
2.9945	179.67	0.53285	0.53285	0.27245	0.10315	0.09195	0.02175	0.01245	0.00415	0.00305	0.00265	0.00205
3.09778	185.867	0.54945	0.54945	0.28275	0.10185	0.09255	0.01965	0.01155	0.00435	0.00295	0.00275	0.00215
3.20103	192.062	0.56715	0.56715	0.29395	0.10045	0.09305	0.01785	0.01085	0.00445	0.00305	0.00255	0.00185
3.30428	198.257	0.58735	0.58735	0.29855	0.09885	0.09425	0.01705	0.01085	0.00445	0.00345	0.00315	0.00255
3.40756	204.453	0.61915	0.61915	0.30005	0.09465	0.09505	0.01565	0.01015	0.00425	0.00295	0.00275	0.00195
3.51081	210.648	0.64545	0.64545	0.30185	0.08795	0.09455	0.01435	0.00965	0.00385	0.00275	0.00245	0.00205
3.61406	216.843	0.66455	0.66455	0.30695	0.08185	0.09545	0.01415	0.00975	0.00405	0.00305	0.00255	0.00195
3.71733	223.04	0.68165	0.68165	0.31425	0.07355	0.09525	0.01335	0.00975	0.00405	0.00275	0.00265	0.00205
3.82058	229.235	0.69765	0.69765	0.31415	0.06655	0.09525	0.01325	0.01025	0.00445	0.00315	0.00275	0.00225
3.92383	235.43	0.71485	0.71485	0.31425	0.05845	0.09515	0.01275	0.00975	0.00405	0.00295	0.00245	0.00185
4.02711	241.627	0.73035	0.73035	0.30505	0.05135	0.09405	0.01245	0.00984999	0.00405	0.00285	0.00225	0.00195
4.13036	247.822	0.74535	0.74535	0.29835	0.04465	0.09345	0.01245	0.00984999	0.00435	0.00295	0.00275	0.00215
4.23361	254.017	0.75965	0.75965	0.28865	0.03965	0.09305	0.01205	0.01005	0.00395	0.00295	0.00255	0.00185
4.33686	260.212	0.77425	0.77425	0.28275	0.03475	0.09425	0.01215	0.01005	0.00425	0.00324999	0.00285	0.00235
4.44014	266.408	0.78935	0.78935	0.27815	0.03095	0.09195	0.01195	0.00995	0.00445	0.00285	0.00265	0.00205
4.54339	272.603	0.80295	0.80295	0.27445	0.02845	0.09185	0.01175	0.01005	0.00445	0.00315	0.00285	0.00215
4.64664	278.798	0.81465	0.81465	0.27365	0.02615	0.09085	0.01165	0.01005	0.00485	0.00265	0.00265	0.00215
4.74992	284.995	0.82945	0.82945	0.27335	0.02415	0.09015	0.01145	0.01005	0.00395	0.00275	0.00255	0.00195
4.85317	291.19	0.84155	0.84155	0.27165	0.02285	0.08945	0.01125	0.00995	0.00415	0.00285	0.00255	0.00195
4.95642	297.385	0.85345	0.85345	0.26655	0.02175	0.08905	0.01165	0.01005	0.00405	0.00305	0.00245	0.00195
5.05969	303.582	0.86655	0.86655	0.26735	0.02095	0.08795	0.01115	0.01015	0.00425	0.00295	0.00255	0.00165
5.16294	309.777	0.88035	0.88035	0.26215	0.02045	0.08655	0.01115	0.01005	0.00435	0.00285	0.00245	0.00185
5.26619	315.972	0.89195	0.89195	0.25565	0.02005	0.08705	0.01125	0.01045	0.00415	0.00315	0.00265	0.00205
5.36944	322.167	0.90045	0.90045	0.24965	0.01935	0.08535	0.01145	0.01025	0.00395	0.00285	0.00235	0.00195
5.47272	328.363	0.91045	0.91045	0.24325	0.01975	0.08465	0.01145	0.01065	0.00455	0.00324999	0.00285	0.00235
5.57597	334.558	0.91875	0.91875	0.23565	0.01885	0.08385	0.01135	0.01035	0.00415	0.00295	0.00245	0.00215
5.67922	340.753	0.93035	0.93035	0.22715	0.01915	0.08335	0.01125	0.01035	0.00415	0.00285	0.00245	0.00205
5.7825	346.95	0.93765	0.93765	0.21765	0.01895	0.08275	0.01155	0.01055	0.00435	0.00305	0.00265	0.00205
5.88575	353.145	0.94585	0.94585	0.20735	0.01895	0.08085	0.01125	0.01055	0.00405	0.00295	0.00235	0.00175
5.989	359.34	0.95325	0.95325	0.19625	0.01885	0.08115	0.01115	0.01055	0.00415	0.00285	0.00225	0.00175
6.09228	365.537	0.96065	0.96065	0.18325	0.01915	0.07935	0.01125	0.01085	0.00415	0.00305	0.00245	0.00175
6.19553	371.732	0.96825	0.96825	0.17175	0.01905	0.07925	0.01105	0.01105	0.00435	0.00324999	0.00265	0.00215
6.29878	377.927	0.97455	0.97455	0.15715	0.01895	0.07755	0.01135	0.01115	0.00435	0.00295	0.00245	0.00215
6.40206	384.123	0.97995	0.97995	0.14255	0.01895	0.07715	0.01145	0.01115	0.00415	0.00285	0.00245	0.00195
6.50531	390.318	0.99025	0.99025	0.12855	0.01905	0.07565	0.01175	0.01165	0.00445	0.00324999	0.00285	0.00215
6.60856	396.513	1.00045	1.00045	0.11545	0.01895	0.07555	0.01125	0.01195	0.00425	0.00315	0.00255	0.00195
6.71181	402.708	1.00845	1.00845	0.10335	0.01905	0.07345	0.01155	0.01215	0.00445	0.00285	0.00255	0.00185
6.81508	408.905	1.01555	1.01555	0.09245	0.01915	0.07315	0.01165	0.01275	0.00435	0.00285	0.00255	0.00205
6.91833	415.1	1.02025	1.02025	0.08305	0.01895	0.07215	0.01145	0.01295	0.00425	0.00305	0.00255	0.00175
7.02158	421.295	1.02485	1.02485	0.07525	0.01925	0.07125	0.01145	0.01345	0.00465	0.00324999	0.00275	0.00215
7.12486	427.492	1.02435	1.02435	0.07035	0.01945	0.07005	0.01145	0.01425	0.00435	0.00305	0.00275	0.00185
7.22811	433.687	1.03345	1.03345	0.06535	0.01965	0.06935	0.01175	0.01495	0.00455	0.00315	0.00275	0.00215
7.33136	439.882	1.03395	1.03395	0.06145	0.01915	0.06835	0.01185	0.01545	0.00435	0.00295	0.00265	0.00205
7.43464	446.078	1.04735	1.04735	0.05905	0.01915	0.06775	0.01475	0.01695	0.00435	0.00315	0.00265	0.00215
7.53789	452.273	1.05365	1.05365	0.05725	0.01955	0.06755	0.01275	0.01845	0.00455	0.00365	0.00275	0.00205
7.64114	458.468	1.05015	1.05015	0.05565	0.01935	0.06675	0.01225	0.01985	0.00425	0.00295	0.00255	0.00195
7.74442	464.665	1.04875	1.04875	0.05405	0.01905	0.06625	0.01235	0.02145	0.00425	0.00295	0.00245	0.00165
7.84767	470.86	1.04715	1.04715	0.05355	0.01935	0.06565	0.01275	0.02335	0.00455	0.00324999	0.00265	0.00205
7.95092	477.055	1.04235	1.04235	0.05285	0.01945	0.06555	0.01245	0.02505	0.00415	0.00285	0.00235	0.00175
8.05419	483.252	1.04585	1.04585	0.05275	0.01935	0.06675	0.01285	0.02805	0.00465	0.00345	0.00275	0.00215
8.15744	489.447	1.04185	1.04185	0.05235	0.01915	0.06695	0.01265	0.03155	0.00445	0.00305	0.00255	0.00195
8.26069	495.642	1.04335	1.04335	0.05205	0.01955	0.06885	0.01295	0.03555	0.00445	0.00324999	0.00275	0.00225
8.36394	501.837	1.04585	1.04585	0.05215	0.02015	0.07005	0.01305	0.04025	0.00445	0.00335	0.00265	0.00215
8.46722	508.033	1.04155	1.04155	0.05165	0.01955	0.07195	0.01295	0.04565	0.00455	0.00315	0.00275	0.00205
8.57047	514.228	1.03815	1.03815	0.05145	0.01945	0.07425	0.01295	0.05165	0.00445	0.00305	0.00245	0.00185
8.67372	520.423	1.03695	1.03695	0.05195	0.01995	0.07815	0.01325	0.05995	0.00475	0.00324999	0.00265	0.00225
8.777	526.62	1.03395	1.03395	0.05175	0.01985	0.08125	0.01315	0.06775	0.00445	0.00315	0.00265	0.00205
8.88025	532.815	1.03275	1.03275	0.05165	0.02035	0.08585	0.01315	0.07815	0.00435	0.00295	0.00245	0.00185
8.9835	539.01	1.03275	1.03275	0.05185	0.02075	0.09055	0.01335	0.08835	0.00455	0.00324999	0.00265	0.00215
9.08678	545.207	1.03295	1.03295	0.05195	0.01985	0.09595	0.01345	0.10235	0.00455	0.00324999	0.00255	0.00205
9.19003	551.402	1.03045	1.03045	0.05205	0.02095	0.10225	0.01335	0.11885	0.00455	0.00335	0.00255	0.00225
9.29328	557.597	1.03025	1.03025	0.05185	0.02105	0.10855	0.01365	0.14295	0.00465	0.00324999	0.00265	0.00215
9.39656	563.793	1.02875	1.02875	0.05185	0.02065	0.11545	0.01345	0.16475	0.00435	0.00315	0.00245	0.00215
9.49981	569.988	1.02785	1.02785	0.05235	0.02015	0.12185	0.01365	0.18505	0.00475	0.00335	0.00275	0.00645
9.60308	576.185	1.02755	1.02755	0.05265	0.02035	0.12835	0.01385	0.21125	0.00455	0.00324999	0.00255	0.00225
9.70633	582.38	1.02715	1.02715	0.05265	0.02135	0.13415	0.01375	0.24215	0.00455	0.00324999	0.00265	0.00225
9.80958	588.575	1.02565	1.02565	0.05245	0.02005	0.13885	0.01365	0.27655	0.00455	0.00315	0.00235	0.00215
9.91283	594.77	1.02365	1.02365	0.05315	0.02195	0.14285	0.01405	0.31425	0.00455	0.00345	0.00285	0.00245
10.0161	600.967	1.02355	1.02355	0.05295	0.02115	0.14625	0.01395	0.35205	0.00465	0.00345	0.00245	0.00245
10.1194	607.162	1.02235	1.02235	0.05305	0.02105	0.14855	0.01405	0.38855	0.00465	0.00355	0.00275	0.00235
10.2226	613.357	1.02185	1.02185	0.05285	0.02105	0.15045	0.01365	0.42665	0.00435	0.00285	0.00235	0.00235
10.3259	619.553	1.02515	1.02515	0.05335	0.02135	0.15345	0.01405	0.45885	0.00445	0.00295	0.00255	0.00265
10.4291	625.748	1.02145	1.02145	0.05375	0.02145	0.15585	0.01415	0.47865	0.00465	0.00345	0.00285	0.00265
10.5324	631.943	1.02105	1.02105	0.05345	0.02115	0.15825	0.01395	0.49345	0.00445	0.00324999	0.00245	0.00255
10.6357	638.14	1.01805	1.01805	0.05355	0.02155	0.16175	0.01395	0.50535	0.00475	0.00345	0.00245	0.00305
10.7389	644.335	1.01915	1.01915	0.05435	0.02235	0.16565	0.01425	0.52105	0.00495	0.00375	0.00265	0.00345
10.8422	650.53	1.02005	1.02005	0.05415	0.02155	0.17055	0.01445	0.53735	0.00475	0.00355	0.00265	0.00355
10.9454	656.727	1.01575	1.01575	0.05415	0.02145	0.17565	0.01425	0.55395	0.00455	0.00365	0.00255	0.00365
11.0487	662.922	1.01565	1.01565	0.05455	0.02125	0.18065	0.01435	0.57185	0.00455	0.00365	0.00265	0.00395
11.1519	669.117	1.01455	1.01455	0.05415	0.02035	0.18515	0.01425	0.58855	0.00455	0.00375	0.00575	0.00395
11.2552	675.312	1.01495	1.01495	0.05425	0.02205	0.19015	0.01445	0.60595	0.00475	0.00375	0.00255	0.00445
11.3585	681.508	1.01385	1.01385	0.05475	0.02195	0.19385	0.01475	0.62185	0.00495	0.00375	0.00245	0.00495
11.4617	687.703	1.01315	1.01315	0.05525	0.02215	0.19775	0.01525	0.63755	0.00505	0.00445	0.00285	0.00575
11.565	693.898	1.01035	1.01035	0.05505	0.02205	0.20195	0.01515	0.65245	0.00515	0.00435	0.00285	0.00605
11.6683	700.095	1.01095	1.01095	0.05485	0.02175	0.20455	0.01515	0.66575	0.00505	0.00405	0.00245	0.00625
11.7715	706.29	1.01005	1.01005	0.05535	0.02175	0.20855	0.01525	0.67975	0.00515	0.00435	0.00245	0.00705
11.8748	712.485	1.00955	1.00955	0.05555	0.02165	0.21175	0.01555	0.69285	0.00525	0.00455	0.00265	0.00775
11.978	718.682	1.00845	1.00845	0.05545	0.02285	0.21525	0.01575	0.70505	0.00535	0.00475	0.00265	0.00805
12.0813	724.877	1.00745	1.00745	0.05575	0.02195	0.21845	0.01595	0.71695	0.00544999	0.00505	0.00255	0.00875
12.1845	731.072	1.00745	1.00745	0.05605	0.02275	0.22125	0.01655	0.72765	0.00555	0.00544999	0.00235	0.00905
12.2879	737.277	1.00675	1.00675	0.05645	0.02275	0.22505	0.01675	0.73895	0.00595	0.00575	0.00245	0.00935
12.3912	743.472	1.00655	1.00655	0.05575	0.02175	0.22735	0.01745	0.74795	0.00585	0.00615	0.00275	0.00935
12.4944	749.667	1.00465	1.00465	0.05645	0.02295	0.23085	0.01765	0.76095	0.00615	0.00655	0.00235	0.00945
12.5977	755.862	1.00375	1.00375	0.05705	0.02175	0.23335	0.01875	0.77045	0.00685	0.00755	0.00285	0.00984999
12.701	762.058	1.00575	1.00575	0.05695	0.02095	0.23555	0.01895	0.78065	0.00665	0.00735	0.00215	0.00905
12.8042	768.253	1.00255	1.00255	0.05735	0.02255	0.23735	0.01995	0.78975	0.00745	0.00825	0.00295	0.00915
12.9075	774.448	1.00485	1.00485	0.05765	0.02285	0.23885	0.02135	0.79815	0.00775	0.00905	0.00265	0.00915
13.0107	780.645	1.00615	1.00615	0.05825	0.02285	0.24095	0.02225	0.80635	0.00835	0.00975	0.00275	0.00905
13.114	786.84	1.00505	1.00505	0.05795	0.02305	0.24125	0.02355	0.81305	0.00855	0.01025	0.00255	0.00845
13.2172	793.035	1.00225	1.00225	0.05765	0.02255	0.24085	0.02475	0.82135	0.00925	0.01075	0.00225	0.00835
13.3205	799.232	0.99995	0.99995	0.05915	0.02155	0.24235	0.02685	0.82855	0.00995	0.01135	0.00245	0.00795
13.4238	805.427	1.00155	1.00155	0.05935	0.02325	0.24205	0.02915	0.83605	0.01445	0.01215	0.00255	0.00795
13.527	811.622	1.00175	1.00175	0.06015	0.02365	0.24355	0.03195	0.84415	0.01245	0.01295	0.00255	0.00835
13.6303	817.818	0.99895	0.99895	0.06025	0.02275	0.24475	0.03475	0.85045	0.01335	0.01315	0.00235	0.00795
13.7336	824.013	0.99965	0.99965	0.06125	0.02395	0.24455	0.03795	0.85715	0.01415	0.01365	0.00225	0.00764999
13.8368	830.208	0.99795	0.99795	0.06215	0.02345	0.24525	0.04185	0.86385	0.01585	0.01405	0.00275	0.00735
13.9401	836.403	0.99495	0.99495	0.06265	0.02365	0.24615	0.04635	0.87075	0.01755	0.01445	0.00275	0.00735
14.0433	842.6	0.99425	0.99425	0.06345	0.02335	0.24295	0.05085	0.87685	0.01875	0.01405	0.00265	0.00705
14.1466	848.795	0.99815	0.99815	0.06445	0.02305	0.24255	0.05635	0.88245	0.02045	0.01395	0.00265	0.00695
14.2498	854.99	0.99685	0.99685	0.06575	0.02365	0.24265	0.06255	0.88815	0.02195	0.01325	0.00285	0.00665
14.3531	861.187	0.99565	0.99565	0.06655	0.02445	0.24245	0.06935	0.89095	0.02335	0.01305	0.00245	0.00665
14.4564	867.382	0.99465	0.99465	0.06785	0.02375	0.24275	0.07755	0.89295	0.02545	0.01295	0.00295	0.00665
14.5596	873.577	0.99105	0.99105	0.06945	0.02445	0.24275	0.08635	0.89265	0.02605	0.01245	0.00255	0.00635
14.6629	879.773	0.99045	0.99045	0.07125	0.02435	0.24165	0.09655	0.89375	0.02595	0.01185	0.00255	0.00645
14.7661	885.968	0.99205	0.99205	0.07325	0.02425	0.23905	0.10805	0.89415	0.02575	0.01175	0.00265	0.00635
14.8694	892.163	0.99045	0.99045	0.07545	0.02375	0.23855	0.11975	0.89545	0.02425	0.01155	0.00275	0.00635
14.9727	898.36	0.99195	0.99195	0.07765	0.02415	0.23775	0.13125	0.89575	0.02495	0.01115	0.00255	0.00625
15.0759	904.555	0.98855	0.98855	0.07965	0.02355	0.23635	0.14395	0.89785	0.02595	0.01135	0.00265	0.00625
15.1792	910.75	0.98735	0.98735	0.08305	0.02535	0.23445	0.15915	0.89865	0.02495	0.01125	0.00235	0.00595
15.2824	916.947	0.98955	0.98955	0.08605	0.02475	0.23335	0.17715	0.89995	0.02335	0.01115	0.00225	0.00575
15.3857	923.142	0.98805	0.98805	0.08945	0.02595	0.23175	0.19565	0.90075	0.02425	0.01135	0.00255	0.00605
15.4889	929.337	0.98405	0.98405	0.09265	0.02575	0.22955	0.21555	0.90245	0.02495	0.01145	0.00285	0.00605
15.5922	935.533	0.98295	0.98295	0.09605	0.02585	0.22765	0.23705	0.90405	0.02525	0.01125	0.00285	0.00585
15.6955	941.728	0.98585	0.98585	0.09915	0.02655	0.22445	0.26125	0.90515	0.02615	0.01135	0.00265	0.00575
15.7987	947.923	0.98595	0.98595	0.10335	0.02675	0.22195	0.28685	0.90595	0.02625	0.01155	0.00255	0.00595
15.902	954.12	0.98415	0.98415	0.10675	0.02675	0.21955	0.31545	0.90725	0.02795	0.01175	0.00275	0.00565
16.0053	960.315	0.98095	0.98095	0.11075	0.02755	0.21665	0.34335	0.91025	0.02855	0.01195	0.00285	0.00555
16.1085	966.51	0.98255	0.98255	0.11405	0.02765	0.21295	0.36845	0.91135	0.02915	0.01185	0.00275	0.00565
16.2118	972.707	0.98355	0.98355	0.11905	0.02815	0.20955	0.39115	0.91285	0.03175	0.01195	0.00255	0.00544999
16.315	978.902	0.98275	0.98275	0.12315	0.02815	0.20545	0.40925	0.91475	0.03295	0.01195	0.00225	0.00575
16.4183	985.097	0.98205	0.98205	0.12805	0.02815	0.20205	0.42565	0.91605	0.03475	0.01195	0.00265	0.00595
16.5215	991.292	0.97765	0.97765	0.13245	0.02885	0.19865	0.44115	0.91835	0.03605	0.01195	0.00265	0.00595
16.6248	997.488	0.97735	0.97735	0.13745	0.02995	0.19395	0.45635	0.91935	0.03865	0.01205	0.00265	0.00595
16.7281	1003.68	0.97885	0.97885	0.14135	0.03035	0.18965	0.47125	0.92125	0.04035	0.01185	0.00255	0.00575
16.8313	1009.88	0.97865	0.97865	0.14715	0.03145	0.18595	0.48615	0.92265	0.04405	0.01225	0.00285	0.00625
16.9346	1016.08	0.97885	0.97885	0.15185	0.03225	0.18125	0.49975	0.92455	0.04845	0.01245	0.00275	0.00595
17.0378	1022.27	0.97405	0.97405	0.15715	0.03255	0.17745	0.51415	0.92585	0.04625	0.01215	0.00275	0.00585
17.1411	1028.47	0.97415	0.97415	0.16275	0.03405	0.17295	0.52825	0.92805	0.04875	0.01255	0.00245	0.00625
17.2444	1034.66	0.97335	0.97335	0.16855	0.03505	0.16835	0.54135	0.93325	0.05145	0.01295	0.00265	0.00575
17.3476	1040.86	0.97115	0.97115	0.17485	0.03585	0.16405	0.55515	0.93475	0.05465	0.01305	0.00255	0.00575
[truncated: 120 more columns]

## Sheet: Sfig3e fixed
Sfig3e-left
Time (h)	0	0.103694	0.207389	0.311083	0.414778	0.518444	0.622139	0.725833	0.829528	0.933222	1.03692	1.14061	1.24431	1.34797	1.45167	1.55536	1.65906	1.76275	1.86644	1.97014	2.07383	2.17753	2.28122	2.38489	2.48858	2.59228	2.69597	2.79967	2.90336	3.00703	3.11072	3.21442	3.31811	3.42181	3.5255	3.62919	3.73289	3.83656	3.94025	4.04394	4.14764	4.25133	4.35503	4.45872	4.56239	4.66608	4.76978	4.87347	4.97717
Uninfected	0.006125	0.007475	0.00855	0.010575	0.0124	0.0154	0.0183	0.022675	0.027475	0.033875	0.041375	0.051125	0.062	0.074925	0.08955	0.106775	0.11615	0.137025	0.161325	0.184175	0.20845	0.23275	0.26195	0.2817	0.300125	0.317975	0.3403	0.35805	0.37715	0.394025	0.4102	0.432	0.44625	0.4556	0.467925	0.4766	0.48565	0.496225	0.51035	0.5211	0.532975	0.545025	0.555075	0.564925	0.57485	0.584425	0.593875	0.6049	0.613875
P0 = 1.6e+09 PFU/mL	0.006125	0.007475	0.00855	0.010575	0.0124	0.0154	0.0183	0.022675	0.027475	0.033875	0.041375	0.051125	0.062	0.074925	0.08955	0.106775	0.11615	0.137025	0.161325	0.184175	0.20845	0.23275	0.26195	0.2817	0.300125	0.317975	0.3403	0.35805	0.37715	0.394025	0.4102	0.432	0.44625	0.4556	0.467925	0.4766	0.48565	0.496225	0.51035	0.5211	0.532975	0.545025	0.555075	0.564925	0.57485	0.584425	0.593875	0.6049	0.613875
P0 = 1.6e+08 PFU/mL	0.006925	0.008075	0.00935	0.011075	0.0133	0.0159	0.0193	0.023375	0.028575	0.034675	0.042575	0.052125	0.0633	0.076225	0.09135	0.106575	0.11805	0.139525	0.164625	0.187775	0.21505	0.23915	0.27075	0.2925	0.312925	0.331875	0.3514	0.37015	0.38985	0.411125	0.4348	0.4509	0.46305	0.47	0.480625	0.4874	0.49625	0.514425	0.52675	0.5377	0.549975	0.560525	0.571075	0.582125	0.59235	0.603625	0.613475	0.6256	0.634875
P0 = 1.6e+07 PFU/mL	0.006725	0.007775	0.00935	0.010875	0.0133	0.0161	0.0196	0.023975	0.029175	0.035575	0.043675	0.053325	0.0647	0.077825	0.09375	0.105975	0.11945	0.141825	0.166325	0.189175	0.21495	0.24085	0.27225	0.2944	0.316125	0.333375	0.3535	0.37245	0.38945	0.410225	0.4324	0.4512	0.46275	0.475	0.482725	0.4928	0.50725	0.524825	0.53615	0.5461	0.557275	0.568325	0.579275	0.590225	0.60115	0.611125	0.621675	0.6318	0.641975
P0 = 1.6e+06 PFU/mL	0.005425	0.006975	0.00835	0.010575	0.0127	0.016	0.0198	0.024475	0.030175	0.037475	0.046475	0.057025	0.0697	0.082625	0.10205	0.113075	0.12795	0.152425	0.175025	0.196075	0.22115	0.24635	0.27095	0.2877	0.310325	0.329475	0.3498	0.36575	0.38025	0.406025	0.4207	0.4331	0.44335	0.4468	0.447425	0.4389	0.43255	0.429525	0.44885	0.4488	0.440775	0.424725	0.406375	0.382725	0.35525	0.323125	0.291675	0.2562	0.214975
P0 = 1.6e+05 PFU/mL	0.008425	0.008875	0.01035	0.012375	0.0147	0.0178	0.0215	0.026075	0.031975	0.038875	0.047675	0.057925	0.0703	0.083425	0.10195	0.113875	0.12785	0.152325	0.175325	0.197775	0.22325	0.24655	0.27555	0.2925	0.309525	0.322375	0.3341	0.33975	0.34175	0.341225	0.3607	0.3604	0.35145	0.3257	0.269725	0.1852	0.10735	0.068525	0.05345	0.0483	0.045675	0.044425	0.042675	0.042225	0.04165	0.041725	0.041775	0.0422	0.043075
P0 = 1.6e+04 PFU/mL	0.009225	0.009975	0.01185	0.013375	0.0162	0.0186	0.0224	0.026575	0.032475	0.039575	0.047775	0.057825	0.0703	0.083625	0.10325	0.111575	0.12675	0.150125	0.171025	0.193775	0.21785	0.24045	0.26205	0.2775	0.282825	0.270475	0.2466	0.21715	0.19645	0.165925	0.1226	0.0716	0.04205	0.034	0.031025	0.0307	0.03005	0.030125	0.02965	0.0299	0.029575	0.029925	0.029975	0.030425	0.03035	0.031025	0.031175	0.0319	0.031975
P0 = 1.6e+03 PFU/mL	0.007425	0.008475	0.00995	0.011975	0.0143	0.0173	0.0212	0.025675	0.031075	0.037675	0.045975	0.055925	0.0675	0.080625	0.09785	0.105375	0.11685	0.130125	0.141825	0.148875	0.15585	0.15625	0.15705	0.1514	0.140225	0.107875	0.0607	0.03045	0.02075	0.018125	0.0167	0.0158	0.01535	0.0152	0.014725	0.0148	0.01465	0.014825	0.01465	0.0147	0.015075	0.014825	0.014675	0.015025	0.01485	0.014825	0.014875	0.0151	0.014875
P0 = 1.6e+02 PFU/mL	0.007825	0.008875	0.01025	0.012475	0.015	0.0184	0.0224	0.027375	0.033275	0.040675	0.049275	0.058425	0.067	0.074925	0.08235	0.090375	0.09045	0.088125	0.083125	0.064675	0.04435	0.02845	0.01815	0.0134	0.011325	0.010675	0.01	0.00955	0.00925	0.008825	0.0086	0.0082	0.00795	0.0076	0.007225	0.0072	0.00705	0.007225	0.00705	0.007	0.007075	0.007125	0.006975	0.007225	0.00705	0.007025	0.007075	0.0072	0.006975
P0 = 1.6e+01 PFU/mL	0.006925	0.007975	0.00945	0.011475	0.0136	0.0168	0.0201	0.024275	0.028275	0.032275	0.034575	0.036525	0.0378	0.037825	0.03655	0.033175	0.02635	0.015725	0.007825	0.004675	0.00375	0.00335	0.00325	0.003	0.002725	0.002675	0.0025	0.00235	0.00235	0.002225	0.0021	0.00189999	0.00205	0.0026	0.002025	0.0022	0.00235	0.002825	0.00265	0.0027	0.002875	0.002925	0.002975	0.003125	0.00315	0.003125	0.003275	0.0034	0.003375
P0 = 1.6e+00 PFU/mL	0.008325	0.009375	0.01015	0.011275	0.0122	0.0134	0.0143	0.014975	0.014675	0.012775	0.010675	0.008825	0.007	0.005125	0.00375	0.002775	0.00245	0.002125	0.002025	0.001975	0.00195	0.00165	0.00195	0.0019	0.001725	0.001875	0.0018	0.00235	0.00185	0.001725	0.0017	0.0016	0.00175	0.0018	0.001625	0.002	0.00195	0.002225	0.00225	0.0022	0.002375	0.002525	0.002475	0.002525	0.00255	0.002525	0.002575	0.0027	0.002575
Sfig3e-right
log10 [PFU/mL]	8.53148	7.53148	6.53148	5.53148	4.53148	3.53148	2.53148	1.53148	0.531479
Lysis OD (mean)	0.17235	0.3072	0.4156	0.5661	0.6528	0.75755	0.9195	1.0297	1.03825
Lysis OD (error)	0.0009	0.001025	0.000825003	0.00257501	0.000624999	0.00545001	0.040875	0.004475	0.000149995
		Series1	Series2	Series3	Series4	Series5	Series6	Series7	Series8	Series9	Series10	Series11
Time (h)	Time (min)	Uninfected	1.6	16	160	1600	16000	160000	1600000	16000000	160000000	1600000000
0	0	0.006125	0.006125	0.006925	0.006725	0.005425	0.008425	0.009225	0.007425	0.007825	0.006925	0.008325
0.103694	6.22167	0.007475	0.007475	0.008075	0.007775	0.006975	0.008875	0.009975	0.008475	0.008875	0.007975	0.009375
0.207389	12.4433	0.00855	0.00855	0.00935	0.00935	0.00835	0.01035	0.01185	0.00995	0.01025	0.00945	0.01015
0.311083	18.665	0.010575	0.010575	0.011075	0.010875	0.010575	0.012375	0.013375	0.011975	0.012475	0.011475	0.011275
0.414778	24.8867	0.0124	0.0124	0.0133	0.0133	0.0127	0.0147	0.0162	0.0143	0.015	0.0136	0.0122
0.518444	31.1067	0.0154	0.0154	0.0159	0.0161	0.016	0.0178	0.0186	0.0173	0.0184	0.0168	0.0134
0.622139	37.3283	0.0183	0.0183	0.0193	0.0196	0.0198	0.0215	0.0224	0.0212	0.0224	0.0201	0.0143
0.725833	43.55	0.022675	0.022675	0.023375	0.023975	0.024475	0.026075	0.026575	0.025675	0.027375	0.024275	0.014975
0.829528	49.7717	0.027475	0.027475	0.028575	0.029175	0.030175	0.031975	0.032475	0.031075	0.033275	0.028275	0.014675
0.933222	55.9933	0.033875	0.033875	0.034675	0.035575	0.037475	0.038875	0.039575	0.037675	0.040675	0.032275	0.012775
1.03692	62.215	0.041375	0.041375	0.042575	0.043675	0.046475	0.047675	0.047775	0.045975	0.049275	0.034575	0.010675
1.14061	68.4367	0.051125	0.051125	0.052125	0.053325	0.057025	0.057925	0.057825	0.055925	0.058425	0.036525	0.008825
1.24431	74.6583	0.062	0.062	0.0633	0.0647	0.0697	0.0703	0.0703	0.0675	0.067	0.0378	0.007
1.34797	80.8783	0.074925	0.074925	0.076225	0.077825	0.082625	0.083425	0.083625	0.080625	0.074925	0.037825	0.005125
1.45167	87.1	0.08955	0.08955	0.09135	0.09375	0.10205	0.10195	0.10325	0.09785	0.08235	0.03655	0.00375
1.55536	93.3217	0.106775	0.106775	0.106575	0.105975	0.113075	0.113875	0.111575	0.105375	0.090375	0.033175	0.002775
1.65906	99.5433	0.11615	0.11615	0.11805	0.11945	0.12795	0.12785	0.12675	0.11685	0.09045	0.02635	0.00245
1.76275	105.765	0.137025	0.137025	0.139525	0.141825	0.152425	0.152325	0.150125	0.130125	0.088125	0.015725	0.002125
1.86644	111.987	0.161325	0.161325	0.164625	0.166325	0.175025	0.175325	0.171025	0.141825	0.083125	0.007825	0.002025
1.97014	118.208	0.184175	0.184175	0.187775	0.189175	0.196075	0.197775	0.193775	0.148875	0.064675	0.004675	0.001975
2.07383	124.43	0.20845	0.20845	0.21505	0.21495	0.22115	0.22325	0.21785	0.15585	0.04435	0.00375	0.00195
2.17753	130.652	0.23275	0.23275	0.23915	0.24085	0.24635	0.24655	0.24045	0.15625	0.02845	0.00335	0.00165
2.28122	136.873	0.26195	0.26195	0.27075	0.27225	0.27095	0.27555	0.26205	0.15705	0.01815	0.00325	0.00195
2.38489	143.093	0.2817	0.2817	0.2925	0.2944	0.2877	0.2925	0.2775	0.1514	0.0134	0.003	0.0019
2.48858	149.315	0.300125	0.300125	0.312925	0.316125	0.310325	0.309525	0.282825	0.140225	0.011325	0.002725	0.001725		titer	log(titer)	min	hrs	max			log(max)		log(time)
2.59228	155.537	0.317975	0.317975	0.331875	0.333375	0.329475	0.322375	0.270475	0.107875	0.010675	0.002675	0.001875		1600000000	9.20412	43.55	0.725833	0.014975			-1.82463		1.63899
2.69597	161.758	0.3403	0.3403	0.3514	0.3535	0.3498	0.3341	0.2466	0.0607	0.01	0.0025	0.0018		160000000	8.20412	80.8783	1.34797	0.037825			-1.42222		1.90783
2.79967	167.98	0.35805	0.35805	0.37015	0.37245	0.36575	0.33975	0.21715	0.03045	0.00955	0.00235	0.00235		16000000	7.20412	99.5433	1.65906	0.09045			-1.04359		1.99801
2.90336	174.202	0.37715	0.37715	0.38985	0.38945	0.38025	0.34175	0.19645	0.02075	0.00925	0.00235	0.00185		1600000	6.20412	136.873	2.28122	0.15705			-0.803962		2.13632
3.00703	180.422	0.394025	0.394025	0.411125	0.410225	0.406025	0.341225	0.165925	0.018125	0.008825	0.002225	0.001725		160000	5.20412	149.315	2.48858	0.282825			-0.548482		2.1741
3.11072	186.643	0.4102	0.4102	0.4348	0.4324	0.4207	0.3607	0.1226	0.0167	0.0086	0.0021	0.0017		16000	4.20412	186.643	3.11072	0.3607			-0.442854		2.27101
3.21442	192.865	0.432	0.432	0.4509	0.4512	0.4331	0.3604	0.0716	0.0158	0.0082	0.00189999	0.0016		1600	3.20412	236.415	3.94025	0.44885			-0.347899		2.37368
3.31811	199.087	0.44625	0.44625	0.46305	0.46275	0.44335	0.35145	0.04205	0.01535	0.00795	0.00205	0.00175		160	2.20412	354.623	5.91039	0.685925			-0.163723		2.54977
3.42181	205.308	0.4556	0.4556	0.47	0.475	0.4468	0.3257	0.034	0.0152	0.0076	0.0026	0.0018		16	1.20412	404.395	6.73992	0.764375			-0.116694		2.60681
3.5255	211.53	0.467925	0.467925	0.480625	0.482725	0.447425	0.269725	0.031025	0.014725	0.007225	0.002025	0.001625		1.6
3.62919	217.752	0.4766	0.4766	0.4874	0.4928	0.4389	0.1852	0.0307	0.0148	0.0072	0.0022	0.002
3.73289	223.973	0.48565	0.48565	0.49625	0.50725	0.43255	0.10735	0.03005	0.01465	0.00705	0.00235	0.00195			-0.959705	-0.479985		0.990298	-0.456498	-0.974813	-0.743503	-0.964467	-0.702519	-0.985561
3.83656	230.193	0.496225	0.496225	0.514425	0.524825	0.429525	0.068525	0.030125	0.014825	0.007225	0.002825	0.002225
3.94025	236.415	0.51035	0.51035	0.52675	0.53615	0.44885	0.05345	0.02965	0.01465	0.00705	0.00265	0.00225		Sup 3e, T5, MG1655, LB	-0.974813	-0.959705	-0.964467	-0.985561	-0.456498	-0.479985	-0.743503	-0.702519	0.990298
4.04394	242.637	0.5211	0.5211	0.5377	0.5461	0.4488	0.0483	0.0299	0.0147	0.007	0.0027	0.0022
4.14764	248.858	0.532975	0.532975	0.549975	0.557275	0.440775	0.045675	0.029575	0.015075	0.007075	0.002875	0.002375
4.25133	255.08	0.545025	0.545025	0.560525	0.568325	0.424725	0.044425	0.029925	0.014825	0.007125	0.002925	0.002525
4.35503	261.302	0.555075	0.555075	0.571075	0.579275	0.406375	0.042675	0.029975	0.014675	0.006975	0.002975	0.002475
4.45872	267.523	0.564925	0.564925	0.582125	0.590225	0.382725	0.042225	0.030425	0.015025	0.007225	0.003125	0.002525
4.56239	273.743	0.57485	0.57485	0.59235	0.60115	0.35525	0.04165	0.03035	0.01485	0.00705	0.00315	0.00255
4.66608	279.965	0.584425	0.584425	0.603625	0.611125	0.323125	0.041725	0.031025	0.014825	0.007025	0.003125	0.002525
4.76978	286.187	0.593875	0.593875	0.613475	0.621675	0.291675	0.041775	0.031175	0.014875	0.007075	0.003275	0.002575
4.87347	292.408	0.6049	0.6049	0.6256	0.6318	0.2562	0.0422	0.0319	0.0151	0.0072	0.0034	0.0027
4.97717	298.63	0.613875	0.613875	0.634875	0.641975	0.214975	0.043075	0.031975	0.014875	0.006975	0.003375	0.002575
5.08086	304.852	0.623175	0.623175	0.646175	0.651275	0.174275	0.044275	0.032775	0.015375	0.007275	0.003675	0.002675
5.18456	311.073	0.63285	0.63285	0.65525	0.65875	0.13925	0.04535	0.03305	0.01525	0.00725	0.00375	0.00265
5.28822	317.293	0.64195	0.64195	0.66715	0.66605	0.11825	0.04675	0.03325	0.01525	0.00715	0.00385	0.00265
5.39192	323.515	0.651525	0.651525	0.675625	0.670025	0.106925	0.047625	0.033425	0.015325	0.007125	0.004025	0.002625
5.49561	329.737	0.662	0.662	0.6864	0.6761	0.1001	0.0485	0.0341	0.0157	0.0073	0.0046	0.0028
5.59931	335.958	0.6703	0.6703	0.695	0.6788	0.0947	0.0494	0.0349	0.0158	0.0073	0.0054	0.0028
5.703	342.18	0.680275	0.680275	0.703975	0.682875	0.090375	0.049675	0.035875	0.015675	0.007275	0.005375	0.002775
5.80669	348.402	0.688125	0.688125	0.711325	0.683225	0.086525	0.050125	0.036125	0.015725	0.007325	0.005725	0.002825
5.91039	354.623	0.698125	0.698125	0.720725	0.685925	0.083525	0.050425	0.036325	0.015825	0.007425	0.006625	0.002825
6.01408	360.845	0.70605	0.70605	0.72795	0.68585	0.08085	0.05165	0.03695	0.01615	0.00755	0.00735	0.00295
6.11778	367.067	0.713975	0.713975	0.735375	0.684275	0.078775	0.052075	0.036875	0.016075	0.00757501	0.008575	0.003375
6.22144	373.287	0.723225	0.723225	0.742825	0.684925	0.078425	0.052625	0.037525	0.016425	0.007925	0.010025	0.003225
6.32514	379.508	0.732025	0.732025	0.751025	0.683425	0.077925	0.052825	0.037225	0.016425	0.008025	0.011825	0.003325
6.42883	385.73	0.742525	0.742525	0.756825	0.680325	0.078125	0.054025	0.037925	0.016825	0.008225	0.013725	0.003625
6.53253	391.952	0.74995	0.74995	0.75975	0.67355	0.07795	0.05405	0.03785	0.01685	0.00855	0.01635	0.00375
6.63622	398.173	0.75975	0.75975	0.76385	0.66695	0.07825	0.05475	0.03855	0.01755	0.00895	0.01955	0.00424999
6.73992	404.395	0.765575	0.765575	0.764375	0.655575	0.078775	0.055075	0.038175	0.017775	0.009275	0.023375	0.004675
6.84361	410.617	0.773525	0.773525	0.764125	0.643925	0.079525	0.055725	0.038025	0.018325	0.010025	0.028525	0.005325
6.94728	416.837	0.77955	0.77955	0.76025	0.62945	0.07995	0.05625	0.03905	0.01885	0.01055	0.03345	0.00605
7.05097	423.058	0.788375	0.788375	0.758575	0.612975	0.080475	0.056475	0.038375	0.019375	0.011075	0.037575	0.006675
7.15467	429.28	0.795775	0.795775	0.752675	0.595675	0.080875	0.057175	0.039075	0.020375	0.012075	0.044575	0.007875
7.25836	435.502	0.80535	0.80535	0.74975	0.57445	0.08085	0.05745	0.03905	0.02125	0.01305	0.05415	0.00905
7.36206	441.723	0.813925	0.813925	0.740725	0.551725	0.082025	0.058225	0.039125	0.022725	0.014325	0.063425	0.010925
7.46575	447.945	0.821675	0.821675	0.731275	0.523775	0.082475	0.058775	0.039675	0.024175	0.015875	0.076175	0.013275
7.56944	454.167	0.8297	0.8297	0.7155	0.4978	0.0833	0.0593	0.0401	0.0259	0.0177	0.0905	0.016
7.67311	460.387	0.836575	0.836575	0.692975	0.469275	0.083275	0.059875	0.040175	0.028075	0.019475	0.103475	0.019475
7.77681	466.608	0.84415	0.84415	0.66135	0.44215	0.08375	0.06035	0.04045	0.03065	0.02215	0.11975	0.02375
7.8805	472.83	0.850475	0.850475	0.618275	0.414075	0.084375	0.060575	0.040975	0.033275	0.025075	0.140175	0.029275
7.98419	479.052	0.85765	0.85765	0.57205	0.38875	0.08445	0.06205	0.04125	0.03665	0.02835	0.16165	0.03595
8.08789	485.273	0.864275	0.864275	0.524775	0.363975	0.085675	0.061875	0.040775	0.040175	0.032175	0.184675	0.044175
8.19158	491.495	0.870575	0.870575	0.478075	0.342975	0.085775	0.062575	0.041075	0.045375	0.036975	0.212975	0.054075
8.29528	497.717	0.8761	0.8761	0.4347	0.3222	0.086	0.0632	0.0411	0.05	0.0424	0.24	0.0655
8.39894	503.937	0.8819	0.8819	0.3922	0.3036	0.0865	0.0643	0.0425	0.0562	0.0485	0.2646	0.0806
8.50264	510.158	0.887375	0.887375	0.352975	0.287375	0.086775	0.064975	0.042575	0.063375	0.056175	0.281275	0.089875
8.60633	516.38	0.8936	0.8936	0.3148	0.2755	0.0876	0.0659	0.0433	0.0722	0.0634	0.2995	0.1014
8.71003	522.602	0.89845	0.89845	0.28075	0.26425	0.08765	0.06715	0.04395	0.08135	0.07315	0.31825	0.12115
8.81372	528.823	0.90475	0.90475	0.25485	0.25665	0.08765	0.06875	0.04495	0.09215	0.08475	0.34055	0.14385
8.91742	535.045	0.90915	0.90915	0.23565	0.24925	0.08855	0.06975	0.04505	0.10405	0.09885	0.35815	0.16235
9.02111	541.267	0.915575	0.915575	0.221475	0.243275	0.088175	0.071175	0.047375	0.119575	0.114375	0.372775	0.181675
9.12481	547.488	0.9198	0.9198	0.2107	0.2352	0.0885	0.073	0.049	0.1363	0.132	0.3939	0.2021
9.2285	553.71	0.925325	0.925325	0.204025	0.228325	0.089025	0.075325	0.050825	0.156725	0.155725	0.412325	0.225025
9.33219	559.932	0.928575	0.928575	0.199175	0.221875	0.089175	0.077575	0.052875	0.178575	0.176875	0.433175	0.248175
9.43586	566.152	0.935175	0.935175	0.196375	0.215875	0.090275	0.080475	0.055275	0.203775	0.198175	0.445575	0.272475
9.53956	572.373	0.938225	0.938225	0.193225	0.208525	0.089825	0.083525	0.054825	0.223625	0.216725	0.452125	0.292925
9.64325	578.595	0.9437	0.9437	0.1914	0.2018	0.0904	0.0874	0.0613	0.2468	0.2372	0.4802	0.3125
9.74694	584.817	0.9474	0.9474	0.1903	0.1959	0.091	0.0922	0.0652	0.2681	0.2558	0.4934	0.3293
9.85064	591.038	0.953075	0.953075	0.189575	0.190475	0.091875	0.096175	0.070075	0.287475	0.274575	0.500375	0.351775
9.95431	597.258	0.9564	0.9564	0.1883	0.1859	0.0926	0.1011	0.0739	0.3031	0.2922	0.51	0.3687
10.058	603.48	0.96125	0.96125	0.18925	0.18195	0.09405	0.10685	0.08125	0.33375	0.31445	0.51975	0.39145
10.1617	609.702	0.966125	0.966125	0.188825	0.179725	0.093925	0.113425	0.089425	0.354125	0.331125	0.531525	0.409125
10.2654	615.923	0.97	0.97	0.1896	0.176	0.0948	0.1205	0.0938	0.3709	0.3497	0.5389	0.4246
10.3691	622.145	0.980725	0.980725	0.189125	0.174125	0.095225	0.127025	0.106325	0.388525	0.374025	0.554425	0.436425
10.4728	628.367	0.98605	0.98605	0.18905	0.17215	0.09655	0.13365	0.11545	0.41035	0.39155	0.56385	0.44305
10.5765	634.588	0.98945	0.98945	0.18855	0.17105	0.09795	0.14105	0.12705	0.43105	0.40805	0.57685	0.45185
10.6802	640.81	0.991175	0.991175	0.188475	0.169475	0.099275	0.148975	0.139475	0.443875	0.426575	0.585575	0.459275
10.7838	647.03	0.99565	0.99565	0.18815	0.16915	0.10065	0.15845	0.15595	0.45585	0.43875	0.60165	0.46745
10.8875	653.252	0.9976	0.9976	0.1872	0.1677	0.1022	0.1678	0.172	0.4693	0.4598	0.6107	0.4767
10.9912	659.473	1.00092	1.00092	0.187325	0.167425	0.104425	0.178525	0.188825	0.483725	0.474325	0.623425	0.483325
11.0949	665.695	1.00242	1.00242	0.186125	0.166225	0.106625	0.190025	0.214625	0.495925	0.482425	0.632225	0.499025
11.1986	671.917	1.00657	1.00657	0.186675	0.165975	0.109275	0.201675	0.238175	0.508875	0.493575	0.644075	0.510675
11.3023	678.138	1.008	1.008	0.1854	0.1653	0.112	0.2105	0.2535	0.5183	0.5022	0.6529	0.5195
11.406	684.358	1.0123	1.0123	0.1855	0.1649	0.1149	0.2196	0.272	0.5296	0.5147	0.6644	0.5305
11.5097	690.58	1.01355	1.01355	0.18555	0.16455	0.11765	0.22865	0.29075	0.53905	0.52565	0.67275	0.53845
11.6134	696.802	1.01825	1.01825	0.18525	0.16385	0.12055	0.23875	0.30965	0.55075	0.53425	0.68095	0.54945
11.7171	703.023	1.0209	1.0209	0.184	0.1636	0.1236	0.2476	0.3245	0.5598	0.545	0.691	0.5578
11.8208	709.245	1.02185	1.02185	0.18415	0.16295	0.12735	0.25815	0.33715	0.57105	0.55525	0.69845	0.56655
11.9244	715.467	1.02148	1.02148	0.183775	0.162675	0.130575	0.267275	0.351075	0.580775	0.569375	0.707875	0.576175
12.0281	721.688	1.01945	1.01945	0.18315	0.16175	0.13465	0.27855	0.36455	0.59145	0.57765	0.71525	0.58465
12.1318	727.91	1.01863	1.01863	0.182725	0.161525	0.139125	0.288625	0.377625	0.602725	0.591925	0.724025	0.594725
12.2355	734.132	1.01652	1.01652	0.182325	0.160725	0.144025	0.301025	0.388225	0.612425	0.601825	0.731525	0.601625
12.3393	740.358	1.01662	1.01662	0.182525	0.160625	0.149325	0.311725	0.400525	0.623625	0.613425	0.739725	0.612125
12.443	746.58	1.0145	1.0145	0.1822	0.16	0.155	0.3225	0.4117	0.6323	0.6199	0.7491	0.6217
12.5467	752.8	1.01503	1.01503	0.181925	0.160025	0.161925	0.334025	0.424225	0.646625	0.630025	0.758325	0.632525
12.6504	759.022	1.01327	1.01327	0.180775	0.159575	0.168575	0.342575	0.436075	0.656175	0.639975	0.766875	0.640075
12.7541	765.243	1.01363	1.01363	0.180825	0.159025	0.176725	0.354225	0.449125	0.667325	0.648825	0.772625	0.650725
12.8577	771.465	1.0126	1.0126	0.1802	0.1586	0.1845	0.3654	0.4606	0.6759	0.6586	0.7811	0.657
12.9614	777.687	1.0124	1.0124	0.1804	0.1582	0.1926	0.38	0.474	0.6863	0.6666	0.7903	0.6673
13.0651	783.908	1.01167	1.01167	0.180075	0.158175	0.201175	0.389975	0.484775	0.695075	0.676975	0.799875	0.675875
13.1688	790.13	1.01048	1.01048	0.179475	0.157375	0.210475	0.401975	0.496875	0.703975	0.684075	0.807275	0.682575
13.2725	796.352	1.01075	1.01075	0.17935	0.15745	0.22055	0.41025	0.50775	0.71375	0.69365	0.81635	0.68995
13.3762	802.573	1.0096	1.0096	0.1798	0.1567	0.2311	0.4198	0.5227	0.7225	0.7011	0.8237	0.7009
13.4799	808.793	1.0106	1.0106	0.1789	0.157	0.241	0.4281	0.5355	0.7349	0.7127	0.8307	0.7107
13.5836	815.015	1.00863	1.00863	0.178525	0.156825	0.251625	0.436925	0.546125	0.743125	0.722825	0.839125	0.715625
13.6873	821.237	1.00937	1.00937	0.179375	0.156175	0.263775	0.445975	0.557875	0.753975	0.730675	0.845475	0.725375
13.791	827.458	1.0077	1.0077	0.1784	0.1563	0.2733	0.4538	0.5681	0.7623	0.7392	0.8529	0.7333
13.8947	833.68	1.0078	1.0078	0.1793	0.1559	0.2859	0.4624	0.5792	0.772	0.7451	0.8593	0.7435
13.9984	839.902	1.00693	1.00693	0.178425	0.156125	0.295825	0.470625	0.587825	0.779425	0.755025	0.866825	0.750625
14.1021	846.123	1.00685	1.00685	0.17885	0.15545	0.30775	0.48075	0.59835	0.78845	0.76045	0.87155	0.75925
14.2058	852.345	1.00602	1.00602	0.178625	0.155425	0.318325	0.489225	0.607125	0.795425	0.770425	0.877925	0.765125
14.3094	858.565	1.00577	1.00577	0.179175	0.155375	0.329775	0.498075	0.617875	0.803375	0.779775	0.883675	0.772775
14.4131	864.787	1.00532	1.00532	0.179225	0.155325	0.339925	0.505925	0.625825	0.810625	0.789525	0.890125	0.779825
14.5168	871.008	1.00442	1.00442	0.179825	0.155325	0.353725	0.515325	0.636025	0.818425	0.796225	0.894125	0.787825
14.6205	877.23	1.0035	1.0035	0.18	0.1552	0.3658	0.5234	0.6453	0.8248	0.8061	0.9002	0.7968
14.7242	883.452	1.00353	1.00353	0.180425	0.155025	0.375725	0.532125	0.655825	0.832625	0.810825	0.904325	0.804625
14.8279	889.673	1.00273	1.00273	0.180625	0.155525	0.387425	0.539425	0.666525	0.838825	0.821825	0.911125	0.811025
14.9316	895.895	1.0018	1.0018	0.1808	0.1554	0.3965	0.5479	0.6772	0.845	0.8281	0.9151	0.8183
15.0353	902.117	1.002	1.002	0.1822	0.1562	0.4049	0.5566	0.687	0.8511	0.8353	0.9204	0.826
15.1389	908.337	1.0012	1.0012	0.1825	0.1561	0.4126	0.5665	0.6967	0.8571	0.8398	0.9248	0.8348
15.2426	914.558	1.00125	1.00125	0.18375	0.15645	0.42025	0.57595	0.70605	0.86285	0.84805	0.93045	0.84135
15.3463	920.78	0.9993	0.9993	0.1843	0.1565	0.4301	0.5833	0.7148	0.8685	0.8537	0.9336	0.8453
15.45	927.002	0.999825	0.999825	0.184625	0.157025	0.437025	0.592025	0.723425	0.874425	0.860825	0.938625	0.852525
15.5537	933.223	0.9986	0.9986	0.1855	0.1573	0.4463	0.5999	0.7316	0.8788	0.8657	0.9406	0.8592
15.6574	939.445	0.999425	0.999425	0.187025	0.158425	0.452525	0.607725	0.739625	0.885625	0.872325	0.946425	0.866825
15.7611	945.667	0.996725	0.996725	0.187725	0.158425	0.462525	0.613725	0.746525	0.888825	0.879025	0.948725	0.869925
15.8648	951.888	0.997925	0.997925	0.189425	0.159325	0.471125	0.622125	0.755325	0.894725	0.884325	0.953525	0.878325
15.9685	958.11	0.996575	0.996575	0.190475	0.160075	0.479475	0.627875	0.762375	0.898075	0.889775	0.956475	0.880475
16.0722	964.332	0.997425	0.997425	0.191625	0.161225	0.489625	0.636325	0.771325	0.904025	0.895125	0.961025	0.886625
16.1759	970.553	0.9961	0.9961	0.1933	0.1619	0.4958	0.6415	0.7773	0.9079	0.9009	0.9634	0.8912
16.2796	976.773	0.99605	0.99605	0.19555	0.16265	0.50495	0.64895	0.78495	0.91265	0.90545	0.96745	0.89785
16.3833	982.995	0.994525	0.994525	0.196825	0.163925	0.512625	0.655225	0.791325	0.916325	0.910625	0.970225	0.901425
16.4869	989.217	0.99515	0.99515	0.19895	0.16465	0.52345	0.66215	0.79835	0.92075	0.91545	0.97325	0.90635
16.5906	995.438	0.994075	0.994075	0.201275	0.165975	0.529475	0.668075	0.804575	0.924375	0.919675	0.975875	0.911775
16.6943	1001.66	0.99385	0.99385	0.20315	0.16735	0.54105	0.67435	0.81135	0.92875	0.92395	0.98055	0.91535
16.798	1007.88	0.99335	0.99335	0.20605	0.16885	0.54805	0.67895	0.81695	0.93265	0.92935	0.98815	0.92045
16.9017	1014.1	0.991825	0.991825	0.208925	0.169625	0.558225	0.685525	0.822625	0.935525	0.932225	0.991625	0.923725
17.0054	1020.32	0.992375	0.992375	0.211375	0.172075	0.565775	0.691975	0.829375	0.939675	0.937475	0.994575	0.929575
17.1091	1026.54	0.99085	0.99085	0.21525	0.17365	0.57415	0.69665	0.83405	0.94175	0.94075	0.99675	0.93375
17.2128	1032.77	0.99195	0.99195	0.21865	0.17595	0.58185	0.70385	0.84105	0.94705	0.94545	1.00065	0.94755
17.3165	1038.99	0.98975	0.98975	0.22275	0.17805	0.58755	0.70755	0.84445	0.94905	0.94875	1.00175	0.95145
17.4202	1045.21	0.990525	0.990525	0.226925	0.180525	0.595725	0.713625	0.850425	0.953125	0.952725	1.00522	0.956025
17.5239	1051.43	0.988775	0.988775	0.230575	0.183175	0.601275	0.717575	0.855275	0.954675	0.956475	1.00728	0.958075
17.6276	1057.65	0.9892	0.9892	0.2364	0.1859	0.61	0.7242	0.8607	0.9592	0.9597	1.0111	0.9621
17.7312	1063.87	0.9885	0.9885	0.2418	0.1892	0.615	0.7286	0.8651	0.9615	0.9637	1.012	0.9647
17.8349	1070.09	0.988125	0.988125	0.247525	0.192425	0.623025	0.734725	0.870425	0.965125	0.965625	1.01253	0.967325
17.9386	1076.32	0.987375	0.987375	0.252575	0.196675	0.627675	0.739075	0.874375	0.967175	0.969275	1.01108	0.969575
18.0423	1082.54	0.986525	0.986525	0.258125	0.200525	0.634425	0.743925	0.879525	0.970325	0.971825	1.00922	0.971925
18.146	1088.76	0.98665	0.98665	0.26385	0.20505	0.63935	0.74905	0.88325	0.97275	0.97415	1.00785	0.97545
18.2497	1094.98	0.985425	0.985425	0.270825	0.208925	0.646125	0.753725	0.887625	0.976425	0.977325	1.00582	0.975025
18.3534	1101.2	0.985575	0.985575	0.275875	0.214475	0.651575	0.758475	0.891675	0.984275	0.984375	1.00497	0.978675
18.4571	1107.43	0.984625	0.984625	0.283025	0.219125	0.656225	0.762925	0.895625	0.990025	0.989825	1.00323	0.979825
18.5607	1113.64	0.984725	0.984725	0.289325	0.225025	0.662525	0.767725	0.900225	0.994925	0.993025	1.00253	0.982725
18.6644	1119.87	0.983575	0.983575	0.295775	0.230075	0.667875	0.771575	0.902975	0.995575	0.995375	1.00108	0.983975
18.7681	1126.09	0.98385	0.98385	0.30335	0.23625	0.67355	0.77645	0.90805	0.99655	0.99915	1.00075	0.98655
18.8718	1132.31	0.982575	0.982575	0.310775	0.242275	0.678075	0.780775	0.910775	0.994875	0.999975	0.998675	0.986875
18.9755	1138.53	0.983325	0.983325	0.317625	0.249625	0.684725	0.786025	0.915525	0.994825	1.00323	0.998825	0.990725
19.0792	1144.75	0.98155	0.98155	0.32385	0.25615	0.68845	0.78975	0.92095	0.99305	1.00525	0.99675	0.99285
19.1829	1150.98	0.98245	0.98245	0.33165	0.26385	0.69465	0.79485	0.93015	0.99365	1.00845	0.99685	0.99485
19.2866	1157.2	0.980625	0.980625	0.339025	0.271525	0.698325	0.798725	0.932925	0.990825	1.00892	0.995025	0.996225
19.3903	1163.42	0.98165	0.98165	0.34665	0.27915	0.70475	0.80835	0.93705	0.99235	1.00945	0.99495	0.99875
19.494	1169.64	0.979525	0.979525	0.352625	0.286225	0.707925	0.813825	0.938325	0.990125	1.00803	0.993125	0.997425
19.5977	1175.86	0.9811	0.9811	0.3616	0.2939	0.7144	0.8193	0.9422	0.9908	1.0082	0.9931	0.9976
19.7014	1182.08	0.979025	0.979025	0.367525	0.300925	0.718425	0.821525	0.944125	0.989125	1.00642	0.991225	0.994225
19.8051	1188.3	0.979775	0.979775	0.376275	0.308275	0.723975	0.825775	0.947375	0.989475	1.00557	0.991375	0.993075
19.9087	1194.52	0.97765	0.97765	0.38475	0.31405	0.72795	0.82725	0.94835	0.98675	1.00465	0.98985	0.98905
20.0124	1200.75	0.9791	0.9791	0.3925	0.3226	0.734	0.8325	0.9518	0.9885	1.0048	0.9903	0.9891
20.1161	1206.97	0.9772	0.9772	0.4001	0.3278	0.7374	0.8335	0.9527	0.9861	1.0029	0.9883	0.9863
20.2198	1213.19	0.97815	0.97815	0.40855	0.33475	0.74335	0.83795	0.95565	0.98645	1.00305	0.98795	0.98485
20.3235	1219.41	0.97585	0.97585	0.41715	0.34115	0.74625	0.83875	0.95655	0.98395	1.00175	0.98575	0.98245
20.4272	1225.63	0.97705	0.97705	0.42475	0.34875	0.75185	0.84235	0.95905	0.98465	1.00145	0.98625	0.98165
20.5309	1231.85	0.97505	0.97505	0.43225	0.35395	0.75555	0.84355	0.95975	0.98225	0.99995	0.98435	0.97925
20.6346	1238.07	0.976275	0.976275	0.440575	0.362375	0.761175	0.846875	0.963375	0.982675	0.999775	0.984075	0.979175
20.7383	1244.3	0.973975	0.973975	0.447175	0.368675	0.766975	0.847875	0.963075	0.980575	0.999275	0.982375	0.976675
20.8419	1250.52	0.975225	0.975225	0.454725	0.377925	0.776025	0.851625	0.967425	0.981425	0.998525	0.982925	0.977825
20.9456	1256.74	0.97325	0.97325	0.46115	0.38435	0.77955	0.85205	0.96725	0.97905	0.99695	0.98015	0.97515
21.0493	1262.96	0.974725	0.974725	0.467825	0.393825	0.785325	0.856025	0.971225	0.980325	0.996825	0.981325	0.976325
21.153	1269.18	0.9722	0.9722	0.4744	0.3992	0.7868	0.8571	0.9711	0.9772	0.9945	0.9793	0.9754
21.2567	1275.4	0.9723	0.9723	0.4818	0.4073	0.7909	0.8593	0.9743	0.9777	0.9953	0.9787	0.9747
21.3604	1281.63	0.971575	0.971575	0.487175	0.413775	0.793975	0.862075	0.976475	0.975975	0.992575	0.977775	0.973975
21.4641	1287.85	0.971375	0.971375	0.493675	0.420975	0.795675	0.863075	0.974875	0.976075	0.992675	0.977675	0.974675
21.5678	1294.07	0.970925	0.970925	0.499825	0.427625	0.799625	0.865325	0.971325	0.974825	0.991225	0.976325	0.974125
21.6715	1300.29	0.969975	0.969975	0.505275	0.434175	0.800875	0.866175	0.968875	0.974575	0.991075	0.975775	0.974275
21.7752	1306.51	0.969375	0.969375	0.510875	0.439975	0.804875	0.869175	0.967075	0.973275	0.989875	0.975175	0.974275
21.8789	1312.73	0.967975	0.967975	0.515975	0.446075	0.805975	0.868975	0.964375	0.971875	0.989575	0.973975	0.973275
21.9826	1318.95	0.967975	0.967975	0.521575	0.452075	0.809975	0.872375	0.964075	0.971875	0.988275	0.973875	0.974275
22.0862	1325.17	0.96655	0.96655	0.52595	0.45735	0.81115	0.87235	0.96165	0.97035	0.98675	0.97205	0.97305
22.1899	1331.4	0.966675	0.966675	0.531875	0.463375	0.814775	0.875375	0.961975	0.970475	0.987275	0.972575	0.973575
22.2936	1337.62	0.96465	0.96465	0.53575	0.46905	0.81645	0.87485	0.95925	0.96825	0.98535	0.97045	0.97105
22.3973	1343.84	0.96515	0.96515	0.54175	0.47505	0.81935	0.87795	0.95985	0.96895	0.98555	0.97105	0.97285
22.501	1350.06	0.963025	0.963025	0.544925	0.479625	0.820425	0.877425	0.956825	0.966625	0.983425	0.968825	0.970125
22.6047	1356.28	0.9636	0.9636	0.5508	0.4858	0.8231	0.8805	0.9572	0.9671	0.9837	0.9693	0.971
22.7084	1362.5	0.961625	0.961625	0.555825	0.489925	0.824925	0.882125	0.955425	0.964925	0.981325	0.967725	0.969425
22.8121	1368.72	0.9622	0.9622	0.5618	0.4957	0.8265	0.8853	0.9558	0.9659	0.9822	0.968	0.9703
22.9157	1374.94	0.9601	0.9601	0.5659	0.4995	0.8291	0.8887	0.9547	0.964	0.9804	0.967	0.969
				0.764375	0.685925	0.44885	0.3607	0.282825	0.15705	0.09045	0.037825	0.014975
[truncated: 173 more columns]

## Sheet: Sfig3e
Sfig3e-left
Time (h)	0	0.103694	0.207389	0.311083	0.414778	0.518444	0.622139	0.725833	0.829528	0.933222	1.03692	1.14061	1.24431	1.34797	1.45167	1.55536	1.65906	1.76275	1.86644	1.97014	2.07383	2.17753	2.28122	2.38489	2.48858	2.59228	2.69597	2.79967	2.90336	3.00703	3.11072	3.21442	3.31811	3.42181	3.5255	3.62919	3.73289	3.83656	3.94025	4.04394	4.14764	4.25133	4.35503	4.45872	4.56239	4.66608	4.76978	4.87347	4.97717
Uninfected	0.006125	0.007475	0.00855	0.010575	0.0124	0.0154	0.0183	0.022675	0.027475	0.033875	0.041375	0.051125	0.062	0.074925	0.08955	0.106775	0.11615	0.137025	0.161325	0.184175	0.20845	0.23275	0.26195	0.2817	0.300125	0.317975	0.3403	0.35805	0.37715	0.394025	0.4102	0.432	0.44625	0.4556	0.467925	0.4766	0.48565	0.496225	0.51035	0.5211	0.532975	0.545025	0.555075	0.564925	0.57485	0.584425	0.593875	0.6049	0.613875
P0 = 1.6e+09 PFU/mL	0.006125	0.007475	0.00855	0.010575	0.0124	0.0154	0.0183	0.022675	0.027475	0.033875	0.041375	0.051125	0.062	0.074925	0.08955	0.106775	0.11615	0.137025	0.161325	0.184175	0.20845	0.23275	0.26195	0.2817	0.300125	0.317975	0.3403	0.35805	0.37715	0.394025	0.4102	0.432	0.44625	0.4556	0.467925	0.4766	0.48565	0.496225	0.51035	0.5211	0.532975	0.545025	0.555075	0.564925	0.57485	0.584425	0.593875	0.6049	0.613875
P0 = 1.6e+08 PFU/mL	0.006925	0.008075	0.00935	0.011075	0.0133	0.0159	0.0193	0.023375	0.028575	0.034675	0.042575	0.052125	0.0633	0.076225	0.09135	0.106575	0.11805	0.139525	0.164625	0.187775	0.21505	0.23915	0.27075	0.2925	0.312925	0.331875	0.3514	0.37015	0.38985	0.411125	0.4348	0.4509	0.46305	0.47	0.480625	0.4874	0.49625	0.514425	0.52675	0.5377	0.549975	0.560525	0.571075	0.582125	0.59235	0.603625	0.613475	0.6256	0.634875
P0 = 1.6e+07 PFU/mL	0.006725	0.007775	0.00935	0.010875	0.0133	0.0161	0.0196	0.023975	0.029175	0.035575	0.043675	0.053325	0.0647	0.077825	0.09375	0.105975	0.11945	0.141825	0.166325	0.189175	0.21495	0.24085	0.27225	0.2944	0.316125	0.333375	0.3535	0.37245	0.38945	0.410225	0.4324	0.4512	0.46275	0.475	0.482725	0.4928	0.50725	0.524825	0.53615	0.5461	0.557275	0.568325	0.579275	0.590225	0.60115	0.611125	0.621675	0.6318	0.641975
P0 = 1.6e+06 PFU/mL	0.005425	0.006975	0.00835	0.010575	0.0127	0.016	0.0198	0.024475	0.030175	0.037475	0.046475	0.057025	0.0697	0.082625	0.10205	0.113075	0.12795	0.152425	0.175025	0.196075	0.22115	0.24635	0.27095	0.2877	0.310325	0.329475	0.3498	0.36575	0.38025	0.406025	0.4207	0.4331	0.44335	0.4468	0.447425	0.4389	0.43255	0.429525	0.44885	0.4488	0.440775	0.424725	0.406375	0.382725	0.35525	0.323125	0.291675	0.2562	0.214975
P0 = 1.6e+05 PFU/mL	0.008425	0.008875	0.01035	0.012375	0.0147	0.0178	0.0215	0.026075	0.031975	0.038875	0.047675	0.057925	0.0703	0.083425	0.10195	0.113875	0.12785	0.152325	0.175325	0.197775	0.22325	0.24655	0.27555	0.2925	0.309525	0.322375	0.3341	0.33975	0.34175	0.341225	0.3607	0.3604	0.35145	0.3257	0.269725	0.1852	0.10735	0.068525	0.05345	0.0483	0.045675	0.044425	0.042675	0.042225	0.04165	0.041725	0.041775	0.0422	0.043075
P0 = 1.6e+04 PFU/mL	0.009225	0.009975	0.01185	0.013375	0.0162	0.0186	0.0224	0.026575	0.032475	0.039575	0.047775	0.057825	0.0703	0.083625	0.10325	0.111575	0.12675	0.150125	0.171025	0.193775	0.21785	0.24045	0.26205	0.2775	0.282825	0.270475	0.2466	0.21715	0.19645	0.165925	0.1226	0.0716	0.04205	0.034	0.031025	0.0307	0.03005	0.030125	0.02965	0.0299	0.029575	0.029925	0.029975	0.030425	0.03035	0.031025	0.031175	0.0319	0.031975
P0 = 1.6e+03 PFU/mL	0.007425	0.008475	0.00995	0.011975	0.0143	0.0173	0.0212	0.025675	0.031075	0.037675	0.045975	0.055925	0.0675	0.080625	0.09785	0.105375	0.11685	0.130125	0.141825	0.148875	0.15585	0.15625	0.15705	0.1514	0.140225	0.107875	0.0607	0.03045	0.02075	0.018125	0.0167	0.0158	0.01535	0.0152	0.014725	0.0148	0.01465	0.014825	0.01465	0.0147	0.015075	0.014825	0.014675	0.015025	0.01485	0.014825	0.014875	0.0151	0.014875
P0 = 1.6e+02 PFU/mL	0.007825	0.008875	0.01025	0.012475	0.015	0.0184	0.0224	0.027375	0.033275	0.040675	0.049275	0.058425	0.067	0.074925	0.08235	0.090375	0.09045	0.088125	0.083125	0.064675	0.04435	0.02845	0.01815	0.0134	0.011325	0.010675	0.01	0.00955	0.00925	0.008825	0.0086	0.0082	0.00795	0.0076	0.007225	0.0072	0.00705	0.007225	0.00705	0.007	0.007075	0.007125	0.006975	0.007225	0.00705	0.007025	0.007075	0.0072	0.006975
P0 = 1.6e+01 PFU/mL	0.006925	0.007975	0.00945	0.011475	0.0136	0.0168	0.0201	0.024275	0.028275	0.032275	0.034575	0.036525	0.0378	0.037825	0.03655	0.033175	0.02635	0.015725	0.007825	0.004675	0.00375	0.00335	0.00325	0.003	0.002725	0.002675	0.0025	0.00235	0.00235	0.002225	0.0021	0.00189999	0.00205	0.0026	0.002025	0.0022	0.00235	0.002825	0.00265	0.0027	0.002875	0.002925	0.002975	0.003125	0.00315	0.003125	0.003275	0.0034	0.003375
P0 = 1.6e+00 PFU/mL	0.008325	0.009375	0.01015	0.011275	0.0122	0.0134	0.0143	0.014975	0.014675	0.012775	0.010675	0.008825	0.007	0.005125	0.00375	0.002775	0.00245	0.002125	0.002025	0.001975	0.00195	0.00165	0.00195	0.0019	0.001725	0.001875	0.0018	0.00235	0.00185	0.001725	0.0017	0.0016	0.00175	0.0018	0.001625	0.002	0.00195	0.002225	0.00225	0.0022	0.002375	0.002525	0.002475	0.002525	0.00255	0.002525	0.002575	0.0027	0.002575
Sfig3e-right
log10 [PFU/mL]	8.53148	7.53148	6.53148	5.53148	4.53148	3.53148	2.53148	1.53148	0.531479
Lysis OD (mean)	0.17235	0.3072	0.4156	0.5661	0.6528	0.75755	0.9195	1.0297	1.03825
Lysis OD (error)	0.0009	0.001025	0.000825003	0.00257501	0.000624999	0.00545001	0.040875	0.004475	0.000149995
		Series1	Series2	Series3	Series4	Series5	Series6	Series7	Series8	Series9	Series10	Series11
Time (h)	Time (min)	Uninfected	1600000000	160000000	16000000	1600000	160000	16000	1600	160	16	1.6
0	0	0.006125	0.006125	0.006925	0.006725	0.005425	0.008425	0.009225	0.007425	0.007825	0.006925	0.008325
0.103694	6.22167	0.007475	0.007475	0.008075	0.007775	0.006975	0.008875	0.009975	0.008475	0.008875	0.007975	0.009375
0.207389	12.4433	0.00855	0.00855	0.00935	0.00935	0.00835	0.01035	0.01185	0.00995	0.01025	0.00945	0.01015
0.311083	18.665	0.010575	0.010575	0.011075	0.010875	0.010575	0.012375	0.013375	0.011975	0.012475	0.011475	0.011275
0.414778	24.8867	0.0124	0.0124	0.0133	0.0133	0.0127	0.0147	0.0162	0.0143	0.015	0.0136	0.0122
0.518444	31.1067	0.0154	0.0154	0.0159	0.0161	0.016	0.0178	0.0186	0.0173	0.0184	0.0168	0.0134
0.622139	37.3283	0.0183	0.0183	0.0193	0.0196	0.0198	0.0215	0.0224	0.0212	0.0224	0.0201	0.0143
0.725833	43.55	0.022675	0.022675	0.023375	0.023975	0.024475	0.026075	0.026575	0.025675	0.027375	0.024275	0.014975
0.829528	49.7717	0.027475	0.027475	0.028575	0.029175	0.030175	0.031975	0.032475	0.031075	0.033275	0.028275	0.014675
0.933222	55.9933	0.033875	0.033875	0.034675	0.035575	0.037475	0.038875	0.039575	0.037675	0.040675	0.032275	0.012775
1.03692	62.215	0.041375	0.041375	0.042575	0.043675	0.046475	0.047675	0.047775	0.045975	0.049275	0.034575	0.010675
1.14061	68.4367	0.051125	0.051125	0.052125	0.053325	0.057025	0.057925	0.057825	0.055925	0.058425	0.036525	0.008825
1.24431	74.6583	0.062	0.062	0.0633	0.0647	0.0697	0.0703	0.0703	0.0675	0.067	0.0378	0.007
1.34797	80.8783	0.074925	0.074925	0.076225	0.077825	0.082625	0.083425	0.083625	0.080625	0.074925	0.037825	0.005125
1.45167	87.1	0.08955	0.08955	0.09135	0.09375	0.10205	0.10195	0.10325	0.09785	0.08235	0.03655	0.00375
1.55536	93.3217	0.106775	0.106775	0.106575	0.105975	0.113075	0.113875	0.111575	0.105375	0.090375	0.033175	0.002775
1.65906	99.5433	0.11615	0.11615	0.11805	0.11945	0.12795	0.12785	0.12675	0.11685	0.09045	0.02635	0.00245
1.76275	105.765	0.137025	0.137025	0.139525	0.141825	0.152425	0.152325	0.150125	0.130125	0.088125	0.015725	0.002125
1.86644	111.987	0.161325	0.161325	0.164625	0.166325	0.175025	0.175325	0.171025	0.141825	0.083125	0.007825	0.002025
1.97014	118.208	0.184175	0.184175	0.187775	0.189175	0.196075	0.197775	0.193775	0.148875	0.064675	0.004675	0.001975
2.07383	124.43	0.20845	0.20845	0.21505	0.21495	0.22115	0.22325	0.21785	0.15585	0.04435	0.00375	0.00195
2.17753	130.652	0.23275	0.23275	0.23915	0.24085	0.24635	0.24655	0.24045	0.15625	0.02845	0.00335	0.00165
2.28122	136.873	0.26195	0.26195	0.27075	0.27225	0.27095	0.27555	0.26205	0.15705	0.01815	0.00325	0.00195
2.38489	143.093	0.2817	0.2817	0.2925	0.2944	0.2877	0.2925	0.2775	0.1514	0.0134	0.003	0.0019
2.48858	149.315	0.300125	0.300125	0.312925	0.316125	0.310325	0.309525	0.282825	0.140225	0.011325	0.002725	0.001725
2.59228	155.537	0.317975	0.317975	0.331875	0.333375	0.329475	0.322375	0.270475	0.107875	0.010675	0.002675	0.001875
2.69597	161.758	0.3403	0.3403	0.3514	0.3535	0.3498	0.3341	0.2466	0.0607	0.01	0.0025	0.0018
2.79967	167.98	0.35805	0.35805	0.37015	0.37245	0.36575	0.33975	0.21715	0.03045	0.00955	0.00235	0.00235
2.90336	174.202	0.37715	0.37715	0.38985	0.38945	0.38025	0.34175	0.19645	0.02075	0.00925	0.00235	0.00185
3.00703	180.422	0.394025	0.394025	0.411125	0.410225	0.406025	0.341225	0.165925	0.018125	0.008825	0.002225	0.001725
3.11072	186.643	0.4102	0.4102	0.4348	0.4324	0.4207	0.3607	0.1226	0.0167	0.0086	0.0021	0.0017
3.21442	192.865	0.432	0.432	0.4509	0.4512	0.4331	0.3604	0.0716	0.0158	0.0082	0.00189999	0.0016
3.31811	199.087	0.44625	0.44625	0.46305	0.46275	0.44335	0.35145	0.04205	0.01535	0.00795	0.00205	0.00175
3.42181	205.308	0.4556	0.4556	0.47	0.475	0.4468	0.3257	0.034	0.0152	0.0076	0.0026	0.0018
3.5255	211.53	0.467925	0.467925	0.480625	0.482725	0.447425	0.269725	0.031025	0.014725	0.007225	0.002025	0.001625
3.62919	217.752	0.4766	0.4766	0.4874	0.4928	0.4389	0.1852	0.0307	0.0148	0.0072	0.0022	0.002
3.73289	223.973	0.48565	0.48565	0.49625	0.50725	0.43255	0.10735	0.03005	0.01465	0.00705	0.00235	0.00195
3.83656	230.193	0.496225	0.496225	0.514425	0.524825	0.429525	0.068525	0.030125	0.014825	0.007225	0.002825	0.002225
3.94025	236.415	0.51035	0.51035	0.52675	0.53615	0.44885	0.05345	0.02965	0.01465	0.00705	0.00265	0.00225
4.04394	242.637	0.5211	0.5211	0.5377	0.5461	0.4488	0.0483	0.0299	0.0147	0.007	0.0027	0.0022
4.14764	248.858	0.532975	0.532975	0.549975	0.557275	0.440775	0.045675	0.029575	0.015075	0.007075	0.002875	0.002375
4.25133	255.08	0.545025	0.545025	0.560525	0.568325	0.424725	0.044425	0.029925	0.014825	0.007125	0.002925	0.002525
4.35503	261.302	0.555075	0.555075	0.571075	0.579275	0.406375	0.042675	0.029975	0.014675	0.006975	0.002975	0.002475
4.45872	267.523	0.564925	0.564925	0.582125	0.590225	0.382725	0.042225	0.030425	0.015025	0.007225	0.003125	0.002525
4.56239	273.743	0.57485	0.57485	0.59235	0.60115	0.35525	0.04165	0.03035	0.01485	0.00705	0.00315	0.00255
4.66608	279.965	0.584425	0.584425	0.603625	0.611125	0.323125	0.041725	0.031025	0.014825	0.007025	0.003125	0.002525
4.76978	286.187	0.593875	0.593875	0.613475	0.621675	0.291675	0.041775	0.031175	0.014875	0.007075	0.003275	0.002575
4.87347	292.408	0.6049	0.6049	0.6256	0.6318	0.2562	0.0422	0.0319	0.0151	0.0072	0.0034	0.0027
4.97717	298.63	0.613875	0.613875	0.634875	0.641975	0.214975	0.043075	0.031975	0.014875	0.006975	0.003375	0.002575
5.08086	304.852	0.623175	0.623175	0.646175	0.651275	0.174275	0.044275	0.032775	0.015375	0.007275	0.003675	0.002675
5.18456	311.073	0.63285	0.63285	0.65525	0.65875	0.13925	0.04535	0.03305	0.01525	0.00725	0.00375	0.00265
5.28822	317.293	0.64195	0.64195	0.66715	0.66605	0.11825	0.04675	0.03325	0.01525	0.00715	0.00385	0.00265
5.39192	323.515	0.651525	0.651525	0.675625	0.670025	0.106925	0.047625	0.033425	0.015325	0.007125	0.004025	0.002625
5.49561	329.737	0.662	0.662	0.6864	0.6761	0.1001	0.0485	0.0341	0.0157	0.0073	0.0046	0.0028
5.59931	335.958	0.6703	0.6703	0.695	0.6788	0.0947	0.0494	0.0349	0.0158	0.0073	0.0054	0.0028
5.703	342.18	0.680275	0.680275	0.703975	0.682875	0.090375	0.049675	0.035875	0.015675	0.007275	0.005375	0.002775
5.80669	348.402	0.688125	0.688125	0.711325	0.683225	0.086525	0.050125	0.036125	0.015725	0.007325	0.005725	0.002825
5.91039	354.623	0.698125	0.698125	0.720725	0.685925	0.083525	0.050425	0.036325	0.015825	0.007425	0.006625	0.002825
6.01408	360.845	0.70605	0.70605	0.72795	0.68585	0.08085	0.05165	0.03695	0.01615	0.00755	0.00735	0.00295
6.11778	367.067	0.713975	0.713975	0.735375	0.684275	0.078775	0.052075	0.036875	0.016075	0.00757501	0.008575	0.003375
6.22144	373.287	0.723225	0.723225	0.742825	0.684925	0.078425	0.052625	0.037525	0.016425	0.007925	0.010025	0.003225
6.32514	379.508	0.732025	0.732025	0.751025	0.683425	0.077925	0.052825	0.037225	0.016425	0.008025	0.011825	0.003325
6.42883	385.73	0.742525	0.742525	0.756825	0.680325	0.078125	0.054025	0.037925	0.016825	0.008225	0.013725	0.003625
6.53253	391.952	0.74995	0.74995	0.75975	0.67355	0.07795	0.05405	0.03785	0.01685	0.00855	0.01635	0.00375
6.63622	398.173	0.75975	0.75975	0.76385	0.66695	0.07825	0.05475	0.03855	0.01755	0.00895	0.01955	0.00424999
6.73992	404.395	0.765575	0.765575	0.764375	0.655575	0.078775	0.055075	0.038175	0.017775	0.009275	0.023375	0.004675
6.84361	410.617	0.773525	0.773525	0.764125	0.643925	0.079525	0.055725	0.038025	0.018325	0.010025	0.028525	0.005325
6.94728	416.837	0.77955	0.77955	0.76025	0.62945	0.07995	0.05625	0.03905	0.01885	0.01055	0.03345	0.00605
7.05097	423.058	0.788375	0.788375	0.758575	0.612975	0.080475	0.056475	0.038375	0.019375	0.011075	0.037575	0.006675
7.15467	429.28	0.795775	0.795775	0.752675	0.595675	0.080875	0.057175	0.039075	0.020375	0.012075	0.044575	0.007875
7.25836	435.502	0.80535	0.80535	0.74975	0.57445	0.08085	0.05745	0.03905	0.02125	0.01305	0.05415	0.00905
7.36206	441.723	0.813925	0.813925	0.740725	0.551725	0.082025	0.058225	0.039125	0.022725	0.014325	0.063425	0.010925
7.46575	447.945	0.821675	0.821675	0.731275	0.523775	0.082475	0.058775	0.039675	0.024175	0.015875	0.076175	0.013275
7.56944	454.167	0.8297	0.8297	0.7155	0.4978	0.0833	0.0593	0.0401	0.0259	0.0177	0.0905	0.016
7.67311	460.387	0.836575	0.836575	0.692975	0.469275	0.083275	0.059875	0.040175	0.028075	0.019475	0.103475	0.019475
7.77681	466.608	0.84415	0.84415	0.66135	0.44215	0.08375	0.06035	0.04045	0.03065	0.02215	0.11975	0.02375
7.8805	472.83	0.850475	0.850475	0.618275	0.414075	0.084375	0.060575	0.040975	0.033275	0.025075	0.140175	0.029275
7.98419	479.052	0.85765	0.85765	0.57205	0.38875	0.08445	0.06205	0.04125	0.03665	0.02835	0.16165	0.03595
8.08789	485.273	0.864275	0.864275	0.524775	0.363975	0.085675	0.061875	0.040775	0.040175	0.032175	0.184675	0.044175
8.19158	491.495	0.870575	0.870575	0.478075	0.342975	0.085775	0.062575	0.041075	0.045375	0.036975	0.212975	0.054075
8.29528	497.717	0.8761	0.8761	0.4347	0.3222	0.086	0.0632	0.0411	0.05	0.0424	0.24	0.0655
8.39894	503.937	0.8819	0.8819	0.3922	0.3036	0.0865	0.0643	0.0425	0.0562	0.0485	0.2646	0.0806
8.50264	510.158	0.887375	0.887375	0.352975	0.287375	0.086775	0.064975	0.042575	0.063375	0.056175	0.281275	0.089875
8.60633	516.38	0.8936	0.8936	0.3148	0.2755	0.0876	0.0659	0.0433	0.0722	0.0634	0.2995	0.1014
8.71003	522.602	0.89845	0.89845	0.28075	0.26425	0.08765	0.06715	0.04395	0.08135	0.07315	0.31825	0.12115
8.81372	528.823	0.90475	0.90475	0.25485	0.25665	0.08765	0.06875	0.04495	0.09215	0.08475	0.34055	0.14385
8.91742	535.045	0.90915	0.90915	0.23565	0.24925	0.08855	0.06975	0.04505	0.10405	0.09885	0.35815	0.16235
9.02111	541.267	0.915575	0.915575	0.221475	0.243275	0.088175	0.071175	0.047375	0.119575	0.114375	0.372775	0.181675
9.12481	547.488	0.9198	0.9198	0.2107	0.2352	0.0885	0.073	0.049	0.1363	0.132	0.3939	0.2021
9.2285	553.71	0.925325	0.925325	0.204025	0.228325	0.089025	0.075325	0.050825	0.156725	0.155725	0.412325	0.225025
9.33219	559.932	0.928575	0.928575	0.199175	0.221875	0.089175	0.077575	0.052875	0.178575	0.176875	0.433175	0.248175
9.43586	566.152	0.935175	0.935175	0.196375	0.215875	0.090275	0.080475	0.055275	0.203775	0.198175	0.445575	0.272475
9.53956	572.373	0.938225	0.938225	0.193225	0.208525	0.089825	0.083525	0.054825	0.223625	0.216725	0.452125	0.292925
9.64325	578.595	0.9437	0.9437	0.1914	0.2018	0.0904	0.0874	0.0613	0.2468	0.2372	0.4802	0.3125
9.74694	584.817	0.9474	0.9474	0.1903	0.1959	0.091	0.0922	0.0652	0.2681	0.2558	0.4934	0.3293
9.85064	591.038	0.953075	0.953075	0.189575	0.190475	0.091875	0.096175	0.070075	0.287475	0.274575	0.500375	0.351775
9.95431	597.258	0.9564	0.9564	0.1883	0.1859	0.0926	0.1011	0.0739	0.3031	0.2922	0.51	0.3687
10.058	603.48	0.96125	0.96125	0.18925	0.18195	0.09405	0.10685	0.08125	0.33375	0.31445	0.51975	0.39145
10.1617	609.702	0.966125	0.966125	0.188825	0.179725	0.093925	0.113425	0.089425	0.354125	0.331125	0.531525	0.409125
10.2654	615.923	0.97	0.97	0.1896	0.176	0.0948	0.1205	0.0938	0.3709	0.3497	0.5389	0.4246
10.3691	622.145	0.980725	0.980725	0.189125	0.174125	0.095225	0.127025	0.106325	0.388525	0.374025	0.554425	0.436425
10.4728	628.367	0.98605	0.98605	0.18905	0.17215	0.09655	0.13365	0.11545	0.41035	0.39155	0.56385	0.44305
10.5765	634.588	0.98945	0.98945	0.18855	0.17105	0.09795	0.14105	0.12705	0.43105	0.40805	0.57685	0.45185
10.6802	640.81	0.991175	0.991175	0.188475	0.169475	0.099275	0.148975	0.139475	0.443875	0.426575	0.585575	0.459275
10.7838	647.03	0.99565	0.99565	0.18815	0.16915	0.10065	0.15845	0.15595	0.45585	0.43875	0.60165	0.46745
10.8875	653.252	0.9976	0.9976	0.1872	0.1677	0.1022	0.1678	0.172	0.4693	0.4598	0.6107	0.4767
10.9912	659.473	1.00092	1.00092	0.187325	0.167425	0.104425	0.178525	0.188825	0.483725	0.474325	0.623425	0.483325
11.0949	665.695	1.00242	1.00242	0.186125	0.166225	0.106625	0.190025	0.214625	0.495925	0.482425	0.632225	0.499025
11.1986	671.917	1.00657	1.00657	0.186675	0.165975	0.109275	0.201675	0.238175	0.508875	0.493575	0.644075	0.510675
11.3023	678.138	1.008	1.008	0.1854	0.1653	0.112	0.2105	0.2535	0.5183	0.5022	0.6529	0.5195
11.406	684.358	1.0123	1.0123	0.1855	0.1649	0.1149	0.2196	0.272	0.5296	0.5147	0.6644	0.5305
11.5097	690.58	1.01355	1.01355	0.18555	0.16455	0.11765	0.22865	0.29075	0.53905	0.52565	0.67275	0.53845
11.6134	696.802	1.01825	1.01825	0.18525	0.16385	0.12055	0.23875	0.30965	0.55075	0.53425	0.68095	0.54945
11.7171	703.023	1.0209	1.0209	0.184	0.1636	0.1236	0.2476	0.3245	0.5598	0.545	0.691	0.5578
11.8208	709.245	1.02185	1.02185	0.18415	0.16295	0.12735	0.25815	0.33715	0.57105	0.55525	0.69845	0.56655
11.9244	715.467	1.02148	1.02148	0.183775	0.162675	0.130575	0.267275	0.351075	0.580775	0.569375	0.707875	0.576175
12.0281	721.688	1.01945	1.01945	0.18315	0.16175	0.13465	0.27855	0.36455	0.59145	0.57765	0.71525	0.58465
12.1318	727.91	1.01863	1.01863	0.182725	0.161525	0.139125	0.288625	0.377625	0.602725	0.591925	0.724025	0.594725
12.2355	734.132	1.01652	1.01652	0.182325	0.160725	0.144025	0.301025	0.388225	0.612425	0.601825	0.731525	0.601625
12.3393	740.358	1.01662	1.01662	0.182525	0.160625	0.149325	0.311725	0.400525	0.623625	0.613425	0.739725	0.612125
12.443	746.58	1.0145	1.0145	0.1822	0.16	0.155	0.3225	0.4117	0.6323	0.6199	0.7491	0.6217
12.5467	752.8	1.01503	1.01503	0.181925	0.160025	0.161925	0.334025	0.424225	0.646625	0.630025	0.758325	0.632525
12.6504	759.022	1.01327	1.01327	0.180775	0.159575	0.168575	0.342575	0.436075	0.656175	0.639975	0.766875	0.640075
12.7541	765.243	1.01363	1.01363	0.180825	0.159025	0.176725	0.354225	0.449125	0.667325	0.648825	0.772625	0.650725
12.8577	771.465	1.0126	1.0126	0.1802	0.1586	0.1845	0.3654	0.4606	0.6759	0.6586	0.7811	0.657
12.9614	777.687	1.0124	1.0124	0.1804	0.1582	0.1926	0.38	0.474	0.6863	0.6666	0.7903	0.6673
13.0651	783.908	1.01167	1.01167	0.180075	0.158175	0.201175	0.389975	0.484775	0.695075	0.676975	0.799875	0.675875
13.1688	790.13	1.01048	1.01048	0.179475	0.157375	0.210475	0.401975	0.496875	0.703975	0.684075	0.807275	0.682575
13.2725	796.352	1.01075	1.01075	0.17935	0.15745	0.22055	0.41025	0.50775	0.71375	0.69365	0.81635	0.68995
13.3762	802.573	1.0096	1.0096	0.1798	0.1567	0.2311	0.4198	0.5227	0.7225	0.7011	0.8237	0.7009
13.4799	808.793	1.0106	1.0106	0.1789	0.157	0.241	0.4281	0.5355	0.7349	0.7127	0.8307	0.7107
13.5836	815.015	1.00863	1.00863	0.178525	0.156825	0.251625	0.436925	0.546125	0.743125	0.722825	0.839125	0.715625
13.6873	821.237	1.00937	1.00937	0.179375	0.156175	0.263775	0.445975	0.557875	0.753975	0.730675	0.845475	0.725375
13.791	827.458	1.0077	1.0077	0.1784	0.1563	0.2733	0.4538	0.5681	0.7623	0.7392	0.8529	0.7333
13.8947	833.68	1.0078	1.0078	0.1793	0.1559	0.2859	0.4624	0.5792	0.772	0.7451	0.8593	0.7435
13.9984	839.902	1.00693	1.00693	0.178425	0.156125	0.295825	0.470625	0.587825	0.779425	0.755025	0.866825	0.750625
14.1021	846.123	1.00685	1.00685	0.17885	0.15545	0.30775	0.48075	0.59835	0.78845	0.76045	0.87155	0.75925
14.2058	852.345	1.00602	1.00602	0.178625	0.155425	0.318325	0.489225	0.607125	0.795425	0.770425	0.877925	0.765125
14.3094	858.565	1.00577	1.00577	0.179175	0.155375	0.329775	0.498075	0.617875	0.803375	0.779775	0.883675	0.772775
14.4131	864.787	1.00532	1.00532	0.179225	0.155325	0.339925	0.505925	0.625825	0.810625	0.789525	0.890125	0.779825
14.5168	871.008	1.00442	1.00442	0.179825	0.155325	0.353725	0.515325	0.636025	0.818425	0.796225	0.894125	0.787825
14.6205	877.23	1.0035	1.0035	0.18	0.1552	0.3658	0.5234	0.6453	0.8248	0.8061	0.9002	0.7968
14.7242	883.452	1.00353	1.00353	0.180425	0.155025	0.375725	0.532125	0.655825	0.832625	0.810825	0.904325	0.804625
14.8279	889.673	1.00273	1.00273	0.180625	0.155525	0.387425	0.539425	0.666525	0.838825	0.821825	0.911125	0.811025
14.9316	895.895	1.0018	1.0018	0.1808	0.1554	0.3965	0.5479	0.6772	0.845	0.8281	0.9151	0.8183
15.0353	902.117	1.002	1.002	0.1822	0.1562	0.4049	0.5566	0.687	0.8511	0.8353	0.9204	0.826
15.1389	908.337	1.0012	1.0012	0.1825	0.1561	0.4126	0.5665	0.6967	0.8571	0.8398	0.9248	0.8348
15.2426	914.558	1.00125	1.00125	0.18375	0.15645	0.42025	0.57595	0.70605	0.86285	0.84805	0.93045	0.84135
15.3463	920.78	0.9993	0.9993	0.1843	0.1565	0.4301	0.5833	0.7148	0.8685	0.8537	0.9336	0.8453
15.45	927.002	0.999825	0.999825	0.184625	0.157025	0.437025	0.592025	0.723425	0.874425	0.860825	0.938625	0.852525
15.5537	933.223	0.9986	0.9986	0.1855	0.1573	0.4463	0.5999	0.7316	0.8788	0.8657	0.9406	0.8592
15.6574	939.445	0.999425	0.999425	0.187025	0.158425	0.452525	0.607725	0.739625	0.885625	0.872325	0.946425	0.866825
15.7611	945.667	0.996725	0.996725	0.187725	0.158425	0.462525	0.613725	0.746525	0.888825	0.879025	0.948725	0.869925
15.8648	951.888	0.997925	0.997925	0.189425	0.159325	0.471125	0.622125	0.755325	0.894725	0.884325	0.953525	0.878325
15.9685	958.11	0.996575	0.996575	0.190475	0.160075	0.479475	0.627875	0.762375	0.898075	0.889775	0.956475	0.880475
16.0722	964.332	0.997425	0.997425	0.191625	0.161225	0.489625	0.636325	0.771325	0.904025	0.895125	0.961025	0.886625
16.1759	970.553	0.9961	0.9961	0.1933	0.1619	0.4958	0.6415	0.7773	0.9079	0.9009	0.9634	0.8912
16.2796	976.773	0.99605	0.99605	0.19555	0.16265	0.50495	0.64895	0.78495	0.91265	0.90545	0.96745	0.89785
16.3833	982.995	0.994525	0.994525	0.196825	0.163925	0.512625	0.655225	0.791325	0.916325	0.910625	0.970225	0.901425
16.4869	989.217	0.99515	0.99515	0.19895	0.16465	0.52345	0.66215	0.79835	0.92075	0.91545	0.97325	0.90635
16.5906	995.438	0.994075	0.994075	0.201275	0.165975	0.529475	0.668075	0.804575	0.924375	0.919675	0.975875	0.911775
16.6943	1001.66	0.99385	0.99385	0.20315	0.16735	0.54105	0.67435	0.81135	0.92875	0.92395	0.98055	0.91535
16.798	1007.88	0.99335	0.99335	0.20605	0.16885	0.54805	0.67895	0.81695	0.93265	0.92935	0.98815	0.92045
16.9017	1014.1	0.991825	0.991825	0.208925	0.169625	0.558225	0.685525	0.822625	0.935525	0.932225	0.991625	0.923725
17.0054	1020.32	0.992375	0.992375	0.211375	0.172075	0.565775	0.691975	0.829375	0.939675	0.937475	0.994575	0.929575
17.1091	1026.54	0.99085	0.99085	0.21525	0.17365	0.57415	0.69665	0.83405	0.94175	0.94075	0.99675	0.93375
17.2128	1032.77	0.99195	0.99195	0.21865	0.17595	0.58185	0.70385	0.84105	0.94705	0.94545	1.00065	0.94755
17.3165	1038.99	0.98975	0.98975	0.22275	0.17805	0.58755	0.70755	0.84445	0.94905	0.94875	1.00175	0.95145
17.4202	1045.21	0.990525	0.990525	0.226925	0.180525	0.595725	0.713625	0.850425	0.953125	0.952725	1.00522	0.956025
17.5239	1051.43	0.988775	0.988775	0.230575	0.183175	0.601275	0.717575	0.855275	0.954675	0.956475	1.00728	0.958075
17.6276	1057.65	0.9892	0.9892	0.2364	0.1859	0.61	0.7242	0.8607	0.9592	0.9597	1.0111	0.9621
17.7312	1063.87	0.9885	0.9885	0.2418	0.1892	0.615	0.7286	0.8651	0.9615	0.9637	1.012	0.9647
17.8349	1070.09	0.988125	0.988125	0.247525	0.192425	0.623025	0.734725	0.870425	0.965125	0.965625	1.01253	0.967325
17.9386	1076.32	0.987375	0.987375	0.252575	0.196675	0.627675	0.739075	0.874375	0.967175	0.969275	1.01108	0.969575
18.0423	1082.54	0.986525	0.986525	0.258125	0.200525	0.634425	0.743925	0.879525	0.970325	0.971825	1.00922	0.971925
18.146	1088.76	0.98665	0.98665	0.26385	0.20505	0.63935	0.74905	0.88325	0.97275	0.97415	1.00785	0.97545
18.2497	1094.98	0.985425	0.985425	0.270825	0.208925	0.646125	0.753725	0.887625	0.976425	0.977325	1.00582	0.975025
18.3534	1101.2	0.985575	0.985575	0.275875	0.214475	0.651575	0.758475	0.891675	0.984275	0.984375	1.00497	0.978675
18.4571	1107.43	0.984625	0.984625	0.283025	0.219125	0.656225	0.762925	0.895625	0.990025	0.989825	1.00323	0.979825
18.5607	1113.64	0.984725	0.984725	0.289325	0.225025	0.662525	0.767725	0.900225	0.994925	0.993025	1.00253	0.982725
18.6644	1119.87	0.983575	0.983575	0.295775	0.230075	0.667875	0.771575	0.902975	0.995575	0.995375	1.00108	0.983975
18.7681	1126.09	0.98385	0.98385	0.30335	0.23625	0.67355	0.77645	0.90805	0.99655	0.99915	1.00075	0.98655
18.8718	1132.31	0.982575	0.982575	0.310775	0.242275	0.678075	0.780775	0.910775	0.994875	0.999975	0.998675	0.986875
18.9755	1138.53	0.983325	0.983325	0.317625	0.249625	0.684725	0.786025	0.915525	0.994825	1.00323	0.998825	0.990725
19.0792	1144.75	0.98155	0.98155	0.32385	0.25615	0.68845	0.78975	0.92095	0.99305	1.00525	0.99675	0.99285
19.1829	1150.98	0.98245	0.98245	0.33165	0.26385	0.69465	0.79485	0.93015	0.99365	1.00845	0.99685	0.99485
19.2866	1157.2	0.980625	0.980625	0.339025	0.271525	0.698325	0.798725	0.932925	0.990825	1.00892	0.995025	0.996225
19.3903	1163.42	0.98165	0.98165	0.34665	0.27915	0.70475	0.80835	0.93705	0.99235	1.00945	0.99495	0.99875
19.494	1169.64	0.979525	0.979525	0.352625	0.286225	0.707925	0.813825	0.938325	0.990125	1.00803	0.993125	0.997425
19.5977	1175.86	0.9811	0.9811	0.3616	0.2939	0.7144	0.8193	0.9422	0.9908	1.0082	0.9931	0.9976
19.7014	1182.08	0.979025	0.979025	0.367525	0.300925	0.718425	0.821525	0.944125	0.989125	1.00642	0.991225	0.994225
19.8051	1188.3	0.979775	0.979775	0.376275	0.308275	0.723975	0.825775	0.947375	0.989475	1.00557	0.991375	0.993075
19.9087	1194.52	0.97765	0.97765	0.38475	0.31405	0.72795	0.82725	0.94835	0.98675	1.00465	0.98985	0.98905
20.0124	1200.75	0.9791	0.9791	0.3925	0.3226	0.734	0.8325	0.9518	0.9885	1.0048	0.9903	0.9891
20.1161	1206.97	0.9772	0.9772	0.4001	0.3278	0.7374	0.8335	0.9527	0.9861	1.0029	0.9883	0.9863
20.2198	1213.19	0.97815	0.97815	0.40855	0.33475	0.74335	0.83795	0.95565	0.98645	1.00305	0.98795	0.98485
20.3235	1219.41	0.97585	0.97585	0.41715	0.34115	0.74625	0.83875	0.95655	0.98395	1.00175	0.98575	0.98245
20.4272	1225.63	0.97705	0.97705	0.42475	0.34875	0.75185	0.84235	0.95905	0.98465	1.00145	0.98625	0.98165
20.5309	1231.85	0.97505	0.97505	0.43225	0.35395	0.75555	0.84355	0.95975	0.98225	0.99995	0.98435	0.97925
20.6346	1238.07	0.976275	0.976275	0.440575	0.362375	0.761175	0.846875	0.963375	0.982675	0.999775	0.984075	0.979175
20.7383	1244.3	0.973975	0.973975	0.447175	0.368675	0.766975	0.847875	0.963075	0.980575	0.999275	0.982375	0.976675
20.8419	1250.52	0.975225	0.975225	0.454725	0.377925	0.776025	0.851625	0.967425	0.981425	0.998525	0.982925	0.977825
20.9456	1256.74	0.97325	0.97325	0.46115	0.38435	0.77955	0.85205	0.96725	0.97905	0.99695	0.98015	0.97515
21.0493	1262.96	0.974725	0.974725	0.467825	0.393825	0.785325	0.856025	0.971225	0.980325	0.996825	0.981325	0.976325
21.153	1269.18	0.9722	0.9722	0.4744	0.3992	0.7868	0.8571	0.9711	0.9772	0.9945	0.9793	0.9754
21.2567	1275.4	0.9723	0.9723	0.4818	0.4073	0.7909	0.8593	0.9743	0.9777	0.9953	0.9787	0.9747
21.3604	1281.63	0.971575	0.971575	0.487175	0.413775	0.793975	0.862075	0.976475	0.975975	0.992575	0.977775	0.973975
21.4641	1287.85	0.971375	0.971375	0.493675	0.420975	0.795675	0.863075	0.974875	0.976075	0.992675	0.977675	0.974675
21.5678	1294.07	0.970925	0.970925	0.499825	0.427625	0.799625	0.865325	0.971325	0.974825	0.991225	0.976325	0.974125
21.6715	1300.29	0.969975	0.969975	0.505275	0.434175	0.800875	0.866175	0.968875	0.974575	0.991075	0.975775	0.974275
21.7752	1306.51	0.969375	0.969375	0.510875	0.439975	0.804875	0.869175	0.967075	0.973275	0.989875	0.975175	0.974275
21.8789	1312.73	0.967975	0.967975	0.515975	0.446075	0.805975	0.868975	0.964375	0.971875	0.989575	0.973975	0.973275
21.9826	1318.95	0.967975	0.967975	0.521575	0.452075	0.809975	0.872375	0.964075	0.971875	0.988275	0.973875	0.974275
22.0862	1325.17	0.96655	0.96655	0.52595	0.45735	0.81115	0.87235	0.96165	0.97035	0.98675	0.97205	0.97305
22.1899	1331.4	0.966675	0.966675	0.531875	0.463375	0.814775	0.875375	0.961975	0.970475	0.987275	0.972575	0.973575
22.2936	1337.62	0.96465	0.96465	0.53575	0.46905	0.81645	0.87485	0.95925	0.96825	0.98535	0.97045	0.97105
22.3973	1343.84	0.96515	0.96515	0.54175	0.47505	0.81935	0.87795	0.95985	0.96895	0.98555	0.97105	0.97285
22.501	1350.06	0.963025	0.963025	0.544925	0.479625	0.820425	0.877425	0.956825	0.966625	0.983425	0.968825	0.970125
22.6047	1356.28	0.9636	0.9636	0.5508	0.4858	0.8231	0.8805	0.9572	0.9671	0.9837	0.9693	0.971
22.7084	1362.5	0.961625	0.961625	0.555825	0.489925	0.824925	0.882125	0.955425	0.964925	0.981325	0.967725	0.969425
22.8121	1368.72	0.9622	0.9622	0.5618	0.4957	0.8265	0.8853	0.9558	0.9659	0.9822	0.968	0.9703
22.9157	1374.94	0.9601	0.9601	0.5659	0.4995	0.8291	0.8887	0.9547	0.964	0.9804	0.967	0.969
[truncated: 173 more columns]

[truncated: 4 more sheets: Sfig3f, Sfig3g, Sfig3h, Sfig3i]
