# Supplementary material for: Bacteriophage titering by optical density means: KOTE assays
Source: Open Life Sci. 2025 Dec 30;20(1):20251209. doi: 10.1515/biol-2025-1209 (PMC13011615; doi:10.1515/biol-2025-1209)
Supplement: Supplementary file 6 — Supplementary Material [file j_biol-2025-1209_suppl_006.xlsx]

## Sheet: Main Text Data
Summary of Correlation Coefficient Calculations from Supplementary Materials B, C, and D.
Rajnovic et al.		Starting Titer vs. Peak Turbidities				Starting Titer vs. Time of Peak Turbidities				Correl	Phage Titer Range
CFUs/ml	Phage	Lin-Lin	Lin-Log	Log-Lin	Log-Log	Lin-Lin	Lin-Log	Log-Lin	Log-Log	Max	Min	Max
5.0 × 107	T4 WT	-0.9142	-0.942081	-0.971357	-0.955405	-0.909564	-0.929112	-0.939336	-0.931392	-0.971357	5000	5000000
2.5 × 107	T4 WT	-0.926386	-0.966705	-0.975236	-0.940116	-0.849167	-0.888146	-0.997816	-0.990094	-0.997816	5000	5000000
1.0 × 107	T4 WT	-0.750239	-0.856619	-0.99512	-0.961234	-0.871684	-0.941517	-0.961959	-0.903837	-0.99512	50	5000000
5.0 × 106	T4 WT	-0.803746	-0.864253	-0.997791	-0.996918	-0.933554	-0.950861	-0.964764	-0.952195	-0.997791	50	50000
1.0 × 106	T4 WT	-0.761046	-0.818722	-0.993396	-0.995853	-0.906245	-0.922809	-0.975195	-0.967612	-0.995853	50	50000
1.0 × 105	T4 WT	-0.843641	-0.876986	-0.99214	-0.998204	-0.936244	-0.940585	-0.996616	-0.995504	-0.998204	50	5000
Geng et al.		Starting Titer vs. Peak Turbidities				Starting Titer vs. Time of Peak Turbidities				Correl	Phage Titer Range
OD600	Phage	Lin-Lin	Lin-Log	Log-Lin	Log-Log	Lin-Lin	Lin-Log	Log-Lin	Log-Log	Max	Min	Max
0.1	λ TS	-0.607668	-0.775555	-0.995956	-0.959285	-0.327323	-0.337139	-0.920851	-0.941403	-0.995956	200	2000000000
0.1	λ TS	-0.688165	-0.823282	-0.99465	-0.960593	-0.512343	-0.592744	-0.968495	-0.993743	-0.99465	2000	200000000
0.1	λ TS	-0.566436	-0.894489	-0.996467	-0.881038	-0.608477	-0.833683	-0.945269	-0.900795	-0.996467	200	20000000000
0.1	λ WT	-0.704456	-0.836262	-0.995327	-0.955941	-0.580521	-0.655888	-0.990709	-0.995965	-0.995965	340	340000000
0.1	λ TS	-0.752309	-0.838834	-0.991987	-0.966121	-0.550981	-0.583914	-0.975878	-0.982823	-0.991987	7400	740000000
0.1	λ TS	-0.835324	-0.893303	-0.988305	-0.968137	-0.737485	-0.791697	-0.993885	-0.994746	-0.994746	7400	74000000
0.1	T4 WT	-0.30738	-0.554956	-0.828968	-0.987802	-0.454227	-0.571655	-0.86762	-0.894355	-0.987802	28	2800000000
0.1	T5 WT	-0.456498	-0.743503	-0.974813	-0.964467	-0.479985	-0.702519	-0.959705	-0.985561	-0.985561	28	2800000000
0.1	P1 VIR	-0.539771	-0.757914	-0.97075	-0.98591	-0.67563	-0.802551	-0.997688	-0.987452	-0.997688	16	1600000000
0.1	λ TS	-0.69225	-0.802051	-0.994812	-0.971109	-0.511101	-0.60694	-0.968841	-0.993131	-0.994812	5500	550000000
0.1	λ TS	-0.514008	-0.693175	-0.971559	-0.984399	-0.618893	-0.663676	-0.99114	-0.983653	-0.99114	740	740000000
0.1	λ TS	-0.548897	-0.749956	-0.975344	-0.987977	-0.692965	-0.832342	-0.993783	-0.956376	-0.993783	740	740000000
	Mean	-0.678468	-0.816036	-0.977999	-0.967806	-0.675355	-0.752654	-0.967197	-0.963924	-0.977999	n.a.	n.a.
	STDEV.S	0.166382	0.0962492	0.0385935	0.027387	0.189378	0.172548	0.0332828	0.0354618	0.027387	n.a.	n.a.
	Counts			8	3	0		4	3	18
	Adjusted Counts			6	3	0		4	3	16
	Percentages			0.375	0.1875	0		0.25	0.1875
	Sums			0.5625	0.5625			0.4375	0.4375

## Sheet: Overall Data
Phage, CFUs/ml, Idents	CFUs/ml	Phage	Additional Information	Log(titer)-Lin(max turb)	Log (titer)-Lin(lysis time)	Log(titer):Log(max turb)	Log(titer)-Log(lysis time)	Lin(titer)-Lin(max turb)	Lin(titer)-Lin(lysis time)	Lin(titer):Log(max turb)	Lin(titer)-Log(lysis time)	Lin(time)-Lin(max turb)	Min Titer Read (PFUs/ml)	Max Titer Read (PFUs/ml)	Max Correlation	Comments
Rajnovic et al.	5.0 × 107	T4 WT		-0.971357	-0.939336	-0.955405	-0.931392	-0.9142	-0.909564	-0.942081	-0.929112		5000	5000000	-0.971357
Rajnovic et al.	2.5 × 107	T4 WT		-0.975236	-0.997816	-0.940116	-0.990094	-0.926386	-0.849167	-0.966705	-0.888146		5000	5000000	-0.997816
Rajnovic et al.	1.0 × 107	T4 WT		-0.99512	-0.961959	-0.961234	-0.903837	-0.750239	-0.871684	-0.856619	-0.941517		50	5000000	-0.99512
Rajnovic et al.	5.0 × 106	T4 WT		-0.997791	-0.964764	-0.996918	-0.952195	-0.803746	-0.933554	-0.864253	-0.950861		50	50000	-0.997791
Rajnovic et al.	1.0 × 106	T4 WT		-0.993396	-0.975195	-0.995853	-0.967612	-0.761046	-0.906245	-0.818722	-0.922809		50	50000	-0.995853
Rajnovic et al.	1.0 × 105	T4 WT		-0.99214	-0.996616	-0.998204	-0.995504	-0.843641	-0.936244	-0.876986	-0.940585		50	5000	-0.998204
All, Mean				-0.987507	-0.972614	-0.974622	-0.956772	-0.83321	-0.901076	-0.887561	-0.928838		n.a.	n.a.
All, Standard Deviation				0.0112361	0.0223626	0.0254683	0.0352001	0.0752459	0.034493	0.0558343	0.0222532		n.a.	n.a.
Geng et al.	OD600 0.1	λ TS	Fig. 2a, MG1655, LBM	-0.995956	-0.920851	-0.959285	-0.941403	-0.607668	-0.327323	-0.775555	-0.337139	0.925515	200	2000000000	-0.995956	same experiment as below
Geng et al.	OD600 0.1	λ TS	Fig. 2a, MG1655, LBM	-0.99465	-0.968495	-0.960593	-0.993743	-0.688165	-0.512343	-0.823282	-0.592744	0.963803	2000	200000000	-0.99465	same experiment as above
Geng et al.	OD600 0.1	λ TS	Sup. Fig. 3a, MG1655, LBM	-0.996467	-0.945269	-0.881038	-0.900795	-0.566436	-0.608477	-0.894489	-0.833683	0.945029	200	20000000000	-0.996467	same experiment as above
Geng et al.	OD600 0.1	λ WT	Sup. Fig. 3b, MG1655, LBM	-0.995327	-0.990709	-0.955941	-0.995965	-0.704456	-0.580521	-0.836262	-0.655888	0.980988	340	340000000	-0.995965
Geng et al.	OD600 0.1	λ TS	Sup. Fig. 3c, LE392, LBM	-0.991987	-0.975878	-0.966121	-0.982823	-0.752309	-0.550981	-0.838834	-0.583914	0.951662	7400	740000000	-0.991987
Geng et al.	OD600 0.1	λ TS	Sup. Fig. 3c, LE392, LBM	-0.988305	-0.993885	-0.968137	-0.994746	-0.835324	-0.737485	-0.893303	-0.791697	0.975889	7400	74000000	-0.994746	same experiment as above
Geng et al.	OD600 0.1	T4 WT	Sup. Fig. 3d, MG1655, LB	-0.828968	-0.86762	-0.987802	-0.894355	-0.30738	-0.454227	-0.554956	-0.571655	0.807063	28	2800000000	-0.987802
Geng et al.	OD600 0.1	T5 WT	Sup. Fig. 3e, MG1655, LB	-0.974813	-0.959705	-0.964467	-0.985561	-0.456498	-0.479985	-0.743503	-0.702519	0.990298	28	2800000000	-0.985561
Geng et al.	OD600 0.1	P1 VIR	Sup. Fig. 3f, MG1655, LB	-0.97075	-0.997688	-0.98591	-0.987452	-0.539771	-0.67563	-0.757914	-0.802551	0.97779	16	1600000000	-0.997688
Geng et al.	OD600 0.1	λ TS	Sup. Fig. 3g, MG1655, TBM	-0.994812	-0.968841	-0.971109	-0.993131	-0.69225	-0.511101	-0.802051	-0.60694	0.955411	5500	550000000	-0.994812
Geng et al.	OD600 0.1	λ TS	Sup. Fig. 3g, MG1655, M9Glu	-0.971559	-0.99114	-0.984399	-0.983653	-0.514008	-0.618893	-0.693175	-0.663676	0.972738	740	740000000	-0.99114
Geng et al.	OD600 0.1	λ TS	Sup Fig. 3i, MG1655, M9Mal	-0.975344	-0.993783	-0.987977	-0.956376	-0.548897	-0.692965	-0.749956	-0.832342	0.962696	740	740000000	-0.993783
All, Mean				-0.973245	-0.964489	-0.964398	-0.9675	-0.601097	-0.562494	-0.780273	-0.664562	0.95074
All, Standard Deviation				0.046589	0.0382184	0.0287459	0.0365844	0.143588	0.114887	0.09335	0.142795	0.0485948
