# Supplementary material for: Bacteriophage titering by optical density means: KOTE assays
Source: Open Life Sci. 2025 Dec 30;20(1):20251209. doi: 10.1515/biol-2025-1209 (PMC13011615; doi:10.1515/biol-2025-1209)
Supplement: Supplementary file 7 — Supplementary Material [file j_biol-2025-1209_suppl_007.zip]

Archive with 1 entries (1 files):
- j_biol-2025-1209_suppl_007.TIF
